# Supplementary material for: A semi-mechanistic mathematical framework for simulating multi-hormone dynamics in reproductive endocrinology
Source: Comput Struct Biotechnol J. 2025 Aug 14;27:3654–62. doi: 10.1016/j.csbj.2025.08.013 (PMC12395073; doi:10.1016/j.csbj.2025.08.013)
Supplement: Supplementary file 1 — Supplementary material [file mmc1.csv]

ID	Cycle_id	Day_index	Day_in_Cycle_Scaled	Age	BMI	Phenotype	Cycle_length	Phase	LH_surge_flag	Estradiol_pg_ml	Estrone_pg_ml	FSH_mIU_ml	LH_mIU_ml	AMH_ng_ml	Testosterone_ng_ml	GnRH_area_AU	NoiseSD_E2	NoiseSD_LH
1	1	1	1.0	23	24.807460850044706	Eumenorrheic	29	follicular	0	10.394372229746285	89.19858679997627	11.215913351899179	5.991093161202648	3.108277264690913	0.4274594314653537	0.8891620876769527	13.79241307021885	2.7961751408661026
1	1	2	2.037037037037037	23	24.807460850044706	Eumenorrheic	29	follicular	0	37.24767475854766	83.60552947119932	11.273371451543168	4.137728727331951	3.108277264690913	0.415461706715612	0.8923351244951979	13.79241307021885	2.7961751408661026
1	1	3	3.074074074074074	23	24.807460850044706	Eumenorrheic	29	follicular	0	16.20729108000984	88.62203417781167	10.129117074677081	0.7696901996997831	3.108277264690913	0.43975256867519996	0.9020745839069301	13.792413070218855	2.7961751408661026
1	1	4	4.111111111111111	23	24.807460850044706	Eumenorrheic	29	follicular	0	19.225212088247826	81.82803606200919	9.267464285554844	7.79244502781316	3.108277264690913	0.4401571681286012	0.903577059866519	13.79241307022565	2.7961751408661026
1	1	5	5.148148148148148	23	24.807460850044706	Eumenorrheic	29	follicular	0	11.02315712692504	85.94228095721806	9.505642661560856	5.985859429817285	3.108277264690913	0.5248310897390094	0.8936611155633495	13.792413073272604	2.7961751408661075
1	1	6	6.185185185185185	23	24.807460850044706	Eumenorrheic	29	follicular	0	22.438585692649603	79.00144758764269	8.98528040019602	5.960666135829991	3.108277264690913	0.4491124381941191	0.884786375228329	13.79241371985703	2.7961751408703943
1	1	7	7.222222222222221	23	24.807460850044706	Eumenorrheic	29	follicular	0	20.383777349913924	80.29599461018736	9.55352677430488	3.3930576187247805	3.108277264690913	0.4900568479751954	0.8530339302479156	13.792478558246762	2.7961751425541523
1	1	8	8.25925925925926	23	24.807460850044706	Eumenorrheic	29	follicular	0	28.406110714466237	81.49037462279618	8.423650442274779	1.020249081364061	3.108277264690913	0.4263089779555786	0.8890113602016865	13.795541345281462	2.796175455508031
1	1	9	9.296296296296296	23	24.807460850044706	Eumenorrheic	29	follicular	0	8.135710310695304	76.9766285777034	9.735357805575429	1.1660036902463586	3.108277264690913	0.4606541588263522	0.9038228170928352	13.863224049941396	2.796202931643352
1	1	10	10.333333333333332	23	24.807460850044706	Eumenorrheic	29	follicular	0	27.937790291907742	68.93887803971204	10.533793012556627	1.6941954250714262	3.108277264690913	0.461364140883877	0.9214495168753845	14.551950051312836	2.797338295463819
1	1	11	11.37037037037037	23	24.807460850044706	Eumenorrheic	29	follicular	0	78.75080620450973	72.97234581652242	10.014981700583046	1.8558864008605143	3.108277264690913	0.4581263449153183	0.9412360841195798	17.65296941398431	2.8192440384240265
1	1	12	12.407407407407407	23	24.807460850044706	Eumenorrheic	29	follicular	0	182.89101376189316	75.00828702154152	8.467215190831292	0.9311510743178131	3.108277264690913	0.3864548012553665	1.0179254652191556	23.090712269273148	3.0129799390734178
1	1	13	13.444444444444443	23	24.807460850044706	Eumenorrheic	29	follicular	0	220.88052679690102	70.53617533063193	10.931774565338191	5.666581062012586	3.108277264690913	0.3751752982474976	1.099685986362281	24.40471966590744	3.761700286779949
1	1	14	14.481481481481481	23	24.807460850044706	Eumenorrheic	29	peri-ovulatory	0	99.69380511567208	73.20899985885733	10.919376953029245	41.24456451280973	3.108277264690913	0.39212879088138475	1.0774579902718435	19.53184237182349	4.833737638497014
1	1	15	15.518518518518517	23	24.807460850044706	Eumenorrheic	29	peri-ovulatory	0	43.40056721766617	63.87577866670839	11.773662785047996	35.40642434096309	3.108277264690913	0.3624738502442688	1.0207814763807095	15.263303367009662	4.8337376384970145
1	1	16	16.555555555555557	23	24.807460850044706	Eumenorrheic	29	luteal	0	13.925890906722756	72.07871430855027	9.775375541454835	0.0	3.108277264690913	0.41557354049325534	0.9473408247342212	13.971039001371022	3.761700286779949
1	1	17	17.59259259259259	23	24.807460850044706	Eumenorrheic	29	luteal	0	0.0	73.00653244415794	10.019900354913538	3.0540417277219998	3.108277264690913	0.34504389228679433	0.8561087475193627	13.802692319038904	3.0129799390734187
1	1	18	18.62962962962963	23	24.807460850044706	Eumenorrheic	29	luteal	0	25.841389083174843	69.56658616023473	9.043239945990969	0.0	3.108277264690913	0.42533655992903274	0.8899429353318002	13.792693375255912	2.8192440384240265
1	1	19	19.666666666666664	23	24.807460850044706	Eumenorrheic	29	luteal	0	43.22796599290957	72.21062517090239	9.71347326424059	4.524133591412575	3.108277264690913	0.40138238939504334	0.8993368858577167	13.792416692257461	2.797338295463819
1	1	20	20.703703703703702	23	24.807460850044706	Eumenorrheic	29	luteal	0	82.67994045571538	70.97339705773834	9.452959754485832	3.9597595687077445	3.108277264690913	0.3803951848846142	0.9071992384643608	13.792413092397132	2.796202931643352
1	1	21	21.74074074074074	23	24.807460850044706	Eumenorrheic	29	luteal	0	87.32079670009387	76.25927000650144	9.299578772514824	6.641908773217457	3.108277264690913	0.3592130661920245	0.9068085922938957	13.7924130702832	2.796175455508031
1	1	22	22.77777777777778	23	24.807460850044706	Eumenorrheic	29	luteal	0	30.249788217769655	76.38699512793646	11.746021450883443	6.096934101078146	3.108277264690913	0.3204484338770097	0.8924596462690911	13.792413070218938	2.7961751425541523
1	1	23	23.814814814814813	23	24.807460850044706	Eumenorrheic	29	luteal	0	13.277538322407427	86.53290151756235	9.339661035095483	4.759140095653804	3.108277264690913	0.38064500480643165	0.9385854996653431	13.79241307021885	2.7961751408703943
1	1	24	24.85185185185185	23	24.807460850044706	Eumenorrheic	29	luteal	0	10.834788270357437	74.6593165628524	11.094643652620466	3.2676621096172935	3.108277264690913	0.3674361126484417	0.8544561990396794	13.79241307021885	2.7961751408661075
1	1	25	25.888888888888886	23	24.807460850044706	Eumenorrheic	29	luteal	0	41.714182651179094	92.30622586614787	9.207394925884842	0.0	3.108277264690913	0.3190629345379369	0.8843404927301026	13.79241307021885	2.7961751408661026
1	1	26	26.925925925925927	23	24.807460850044706	Eumenorrheic	29	luteal	0	18.190591413230067	84.56189923644207	8.893123250210788	8.447017970690291	3.108277264690913	0.38380100456805033	0.8585650530044828	13.79241307021885	2.7961751408661026
1	1	27	27.962962962962962	23	24.807460850044706	Eumenorrheic	29	luteal	0	60.71882265285191	87.13730004989444	8.196272839930955	0.8886873402592714	3.108277264690913	0.39499730660283033	0.8736705971802391	13.79241307021885	2.7961751408661026
1	1	28	29.0	23	24.807460850044706	Eumenorrheic	29	luteal	0	10.126792084024025	86.12855270689222	9.87941508913823	2.8549414614882074	3.108277264690913	0.37708610940037257	0.9094852599843372	13.79241307021885	2.7961751408661026
1	2	1	1.0	23	24.807460850044706	Eumenorrheic	24	follicular	0	17.777158396670647	86.80085048915825	10.09006437403045	8.316162039449829	3.108277264690913	0.4117081919258861	0.8657124992427827	13.792413070310737	2.7961751408661044
1	2	2	1.8518518518518519	23	24.807460850044706	Eumenorrheic	24	follicular	0	4.524702235775036	85.53329558015976	12.208827997033284	6.610880468359911	3.108277264690913	0.38770258982791644	0.8757933672226811	13.792413081595098	2.796175140866639
1	2	3	2.7037037037037037	23	24.807460850044706	Eumenorrheic	24	follicular	0	37.503513575225554	86.22807998569262	9.976613012780074	2.231625190233449	3.108277264690913	0.4286829093689673	0.875772072026311	13.79241392113024	2.796175140959544
1	2	4	3.5555555555555554	23	24.807460850044706	Eumenorrheic	24	follicular	0	17.969925238497	85.59992413407025	11.688227618144417	7.175618662785078	3.108277264690913	0.4589567203970891	0.8760695770822691	13.792451522128802	2.7961751506957686
1	2	5	4.407407407407407	23	24.807460850044706	Eumenorrheic	24	follicular	0	61.73593440102926	82.48852139585891	9.253746668355015	1.3536569322055692	3.108277264690913	0.38956188547724624	0.8899431920137468	13.793462853801286	2.796175765587829
1	2	6	5.259259259259259	23	24.807460850044706	Eumenorrheic	24	follicular	0	30.20740652978786	78.28130579411561	9.551145052895388	0.0	3.108277264690913	0.41713451309447747	0.9247556633498075	13.809728366101181	2.7961991282426446
1	2	7	6.111111111111111	23	24.807460850044706	Eumenorrheic	24	follicular	0	0.0	82.4630123502851	8.142111495778261	3.50706367798532	3.108277264690913	0.48520211818109193	0.9058400494086943	13.964960437942095	2.7967315921842864
1	2	8	6.962962962962963	23	24.807460850044706	Eumenorrheic	24	follicular	0	13.871868446622479	79.42639522403168	9.124279002656404	5.644933027109129	3.108277264690913	0.41948832712986905	0.8914449163134257	14.831220483374352	2.8039737989357065
1	2	9	7.814814814814815	23	24.807460850044706	Eumenorrheic	24	follicular	0	54.72531621018308	74.01529529405289	11.508786624180118	5.31994384096328	3.108277264690913	0.4538969109848832	0.9714234533984856	17.570831254218028	2.8622081157770847
1	2	10	8.666666666666666	23	24.807460850044706	Eumenorrheic	24	follicular	0	191.56412811104482	65.53678091167814	10.759549197176508	5.0999832971778	3.108277264690913	0.43309496083028953	1.011901671746028	22.09537957171132	3.133967738645719
1	2	11	9.518518518518517	23	24.807460850044706	Eumenorrheic	24	follicular	0	233.4013078792087	72.76836464785163	9.263273336827393	5.414488516379798	3.108277264690913	0.3732484506863332	1.1199264097397765	24.81554053809101	3.8401443120540093
1	2	12	10.37037037037037	23	24.807460850044706	Eumenorrheic	24	peri-ovulatory	0	173.555876341366	69.19222119600997	11.603553527573748	36.26594464509439	3.108277264690913	0.3951048743580671	1.057256054457829	22.633886656895054	4.745451879086854
1	2	13	11.222222222222221	23	24.807460850044706	Eumenorrheic	24	peri-ovulatory	1	82.49313520841936	72.40718193191675	10.356312401037977	51.01852014592211	3.108277264690913	0.37214527453094026	1.0255412424980679	18.0768401817043	4.9950859136591195
1	2	14	12.074074074074073	23	24.807460850044706	Eumenorrheic	24	luteal	0	52.289486284328724	63.62460592871376	9.284320698464077	19.293504514286624	3.108277264690913	0.371938463751599	0.9500784736275111	15.04673537306702	4.2947898618712195
1	2	15	12.925925925925926	23	24.807460850044706	Eumenorrheic	24	luteal	0	44.84029935488847	75.82569370339894	9.235277034716844	5.043979525797825	3.108277264690913	0.39084635013126745	0.9625374977866968	14.01427041484425	3.4132255753571563
1	2	16	13.777777777777779	23	24.807460850044706	Eumenorrheic	24	luteal	0	25.050974359620696	72.8210288345442	9.483692840883165	7.008666066176383	3.108277264690913	0.38790728613212905	0.8882719215299099	13.816120624716032	2.9496720416406155
1	2	17	14.62962962962963	23	24.807460850044706	Eumenorrheic	24	luteal	0	46.694739594653846	68.46151255890732	9.216623923891941	4.30098034538738	3.108277264690913	0.37716619366618653	0.8813470560563166	13.793943621851847	2.8192440384240265
1	2	18	15.481481481481483	23	24.807460850044706	Eumenorrheic	24	luteal	0	61.75382199074465	65.46981493620656	9.884895003365324	5.247917101183479	3.108277264690913	0.33910355016245813	0.897386054323355	13.792472767904277	2.798269746900758
1	2	19	16.333333333333332	23	24.807460850044706	Eumenorrheic	24	luteal	0	105.34541463349879	71.59164981400333	9.097365359647423	4.051247721492396	3.108277264690913	0.38224565015972195	0.8911993521511097	13.79241447696353	2.796290042483231
1	2	20	17.185185185185187	23	24.807460850044706	Eumenorrheic	24	luteal	0	89.43803803345429	75.56508008254866	9.238472622817833	0.9940064176181957	3.108277264690913	0.3103839946285558	0.8703927529186569	13.792413090246102	2.79617894887726
1	2	21	18.037037037037035	23	24.807460850044706	Eumenorrheic	24	luteal	0	3.086456270096221	76.41016277616046	10.035311500711098	3.548210134132531	3.108277264690913	0.30632586877004053	0.8949586058161563	13.792413070391104	2.796175217112366
1	2	22	18.88888888888889	23	24.807460850044706	Eumenorrheic	24	luteal	0	0.0	72.79745281119563	10.556589697329809	1.240518754542344	3.108277264690913	0.38916438482448923	0.8901032586689497	13.792413070219743	2.7961751417884346
1	2	23	19.74074074074074	23	24.807460850044706	Eumenorrheic	24	luteal	0	0.0	78.37707573348266	10.435380399141883	1.6131939932881005	3.108277264690913	0.3890191210857113	0.905350948803032	13.792413070218853	2.7961751408728435
1	2	24	20.59259259259259	23	24.807460850044706	Eumenorrheic	24	luteal	0	18.610595815851724	79.99689250296726	11.731640738383467	3.149579399332561	3.108277264690913	0.4149003226700251	0.8886984626799367	13.79241307021885	2.7961751408661324
1	2	25	21.444444444444443	23	24.807460850044706	Eumenorrheic	24	luteal	0	38.92300091505413	80.66877250806246	9.011699580608871	0.6942022380363038	3.108277264690913	0.35134874013182693	0.8941482850956264	13.79241307021885	2.7961751408661026
1	2	26	22.296296296296298	23	24.807460850044706	Eumenorrheic	24	luteal	0	17.74067264185177	90.54881751179063	10.660328288942134	2.2244244324447973	3.108277264690913	0.33435431872160215	0.9097829726378646	13.79241307021885	2.7961751408661026
1	2	27	23.148148148148145	23	24.807460850044706	Eumenorrheic	24	luteal	0	19.481267279545843	82.6821696424698	9.28812493408448	3.6640016396821684	3.108277264690913	0.4064993718428127	0.904687077521087	13.79241307021885	2.7961751408661026
1	2	28	24.0	23	24.807460850044706	Eumenorrheic	24	luteal	0	20.771296507064417	82.65720081721724	10.9098786667728	0.09544719576004246	3.108277264690913	0.3676311534143279	0.8701959903076388	13.79241307021885	2.7961751408661026
1	3	1	1.0	23	24.807460850044706	Eumenorrheic	28	follicular	0	15.455749013633195	87.25971536773297	10.495490496604413	7.386572635939387	3.108277264690913	0.44795638213300965	0.8534215246826233	13.79241307021885	2.7961751408661026
1	3	2	2.0	23	24.807460850044706	Eumenorrheic	28	follicular	0	46.81707322596464	84.40389593682191	10.456790712386342	2.0720134042510314	3.108277264690913	0.370157450745528	0.8839498492861309	13.79241307021885	2.7961751408661026
1	3	3	3.0	23	24.807460850044706	Eumenorrheic	28	follicular	0	37.59047704703916	88.74207884106957	8.389225269882266	5.757804391264484	3.108277264690913	0.4310484359419143	0.9132934403785022	13.79241307021885	2.7961751408661026
1	3	4	4.0	23	24.807460850044706	Eumenorrheic	28	follicular	0	20.84224305850948	88.82244944680123	9.692625633397348	4.334478108477798	3.108277264690913	0.3956502598308349	0.8885765773755419	13.792413070218892	2.7961751408661026
1	3	5	5.0	23	24.807460850044706	Eumenorrheic	28	follicular	0	23.280358490465833	78.14271440569966	9.732408349324439	4.881862364949467	3.108277264690913	0.4298978356172045	0.8814483477449901	13.792413070245907	2.7961751408661044
1	3	6	6.0	23	24.807460850044706	Eumenorrheic	28	follicular	0	23.90617036081039	81.3806686793564	9.243404728879796	4.580419753468967	3.108277264690913	0.47485161062637304	0.8531531978598077	13.792413078688469	2.7961751408674673
1	3	7	7.0	23	24.807460850044706	Eumenorrheic	28	follicular	0	20.01120224726267	78.10137035419925	8.958265914339886	2.930798498707693	3.108277264690913	0.4023265458959635	0.8794402495922043	13.792414394077397	2.7961751413657527
1	3	8	8.0	23	24.807460850044706	Eumenorrheic	28	follicular	0	48.76132294281007	73.22680715966146	11.039209892466978	7.110781406044732	3.108277264690913	0.37795136519069306	0.8752099947687952	13.792516400087251	2.7961752321967
1	3	9	9.0	23	24.807460850044706	Eumenorrheic	28	follicular	0	0.0	78.37029571493936	10.41892747740848	6.840122347382506	3.108277264690913	0.4430373193417939	0.890502686666416	13.79644039614993	2.7961834771660694
1	3	10	10.0	23	24.807460850044706	Eumenorrheic	28	follicular	0	18.785931839640583	68.34051355983308	8.628530856694407	5.849238795789776	3.108277264690913	0.4223951602096691	0.8845402105056899	13.870794700163325	2.7965551000793116
1	3	11	11.0	23	24.807460850044706	Eumenorrheic	28	follicular	0	8.867615212872154	74.96364059980854	9.782810742585028	5.030174127268538	3.108277264690913	0.4477988841125219	0.8659704286639804	14.554173505185958	2.8048229726985565
1	3	12	12.0	23	24.807460850044706	Eumenorrheic	28	follicular	0	73.21682717413466	67.91408037903554	10.384866555568989	3.623354091396596	3.108277264690913	0.4060710976186534	0.946793104093011	17.489240208264437	2.894459430117027
1	3	13	13.0	23	24.807460850044706	Eumenorrheic	28	follicular	0	168.4623855565076	74.21465417706486	11.46958980577103	8.536241119960662	3.108277264690913	0.39056173168316377	1.0547976706055437	22.751143833729188	3.3539610988686066
1	3	14	14.0	23	24.807460850044706	Eumenorrheic	28	peri-ovulatory	0	247.9165820253112	69.05763174116078	10.827662859626388	28.487559883874784	3.108277264690913	0.3965103586021388	1.0490119746017446	24.63344031978453	4.376905019171374
1	3	15	15.0	23	24.807460850044706	Eumenorrheic	28	peri-ovulatory	1	101.42573237468137	71.48510607145376	10.836405796008547	49.26628448162918	3.108277264690913	0.4307798146647797	1.0470369334845286	20.34331347739847	5.033115253558985
1	3	16	16.0	23	24.807460850044706	Eumenorrheic	28	peri-ovulatory	0	41.34363816052186	69.08194545830946	10.889208012351329	20.781196406379415	3.108277264690913	0.4131843663155602	0.9504248812114064	15.769101260651773	4.376905019171374
1	3	17	17.0	23	24.807460850044706	Eumenorrheic	28	luteal	0	41.973279241207806	71.88737011780682	9.903794817389153	9.368661436717051	3.108277264690913	0.3776003055264944	0.9063027020077015	14.09025233289728	3.3539610988686066
1	3	18	18.0	23	24.807460850044706	Eumenorrheic	28	luteal	0	0.16674048531632835	68.38333184601645	8.882211178281956	2.8742102837838375	3.108277264690913	0.41364271066335623	0.920799216701453	13.814822579076708	2.894459430117027
1	3	19	19.0	23	24.807460850044706	Eumenorrheic	28	luteal	0	13.561915276142619	67.30229429927272	9.645106716088462	0.10923922149199417	3.108277264690913	0.41146740168243284	0.9045260440287421	13.79325502610681	2.8048229726985565
1	3	20	20.0	23	24.807460850044706	Eumenorrheic	28	luteal	0	41.78265256721667	75.63059812527622	8.860653932232205	3.386925900607999	3.108277264690913	0.3318139268513946	0.8806553772866678	13.792428866430647	2.7965551000793116
1	3	21	21.0	23	24.807460850044706	Eumenorrheic	28	luteal	0	67.16465213675549	76.83177846246127	9.01083463824603	7.101769631713212	3.108277264690913	0.3238932858465054	0.8501621712696044	13.792413218205715	2.7961834771660694
1	3	22	22.0	23	24.807460850044706	Eumenorrheic	28	luteal	0	82.85907180760522	78.56674349471764	9.82998902653927	1.690733651522152	3.108277264690913	0.3797039322007017	0.8600558316719883	13.79241307091116	2.7961752321967
1	3	23	23.0	23	24.807460850044706	Eumenorrheic	28	luteal	0	60.211021175654494	79.07132356190473	9.030233810341365	3.6557895430322183	3.108277264690913	0.3476718598264927	0.8794524105334605	13.792413070220466	2.7961751413657527
1	3	24	24.0	23	24.807460850044706	Eumenorrheic	28	luteal	0	28.030699965127177	80.12244982205722	8.64490524913489	1.6963216319941354	3.108277264690913	0.32936548471188515	0.9285762277255291	13.792413070218853	2.7961751408674673
1	3	25	25.0	23	24.807460850044706	Eumenorrheic	28	luteal	0	37.1706687838241	81.07265622349168	8.846286034117869	6.52915062026713	3.108277264690913	0.4215508891171803	0.9272681544646708	13.79241307021885	2.7961751408661044
1	3	26	26.0	23	24.807460850044706	Eumenorrheic	28	luteal	0	3.1242750498322565	81.31843555825297	9.280316195995997	5.525664253336163	3.108277264690913	0.3523772702496624	0.8814661529753385	13.79241307021885	2.7961751408661026
1	3	27	27.0	23	24.807460850044706	Eumenorrheic	28	luteal	0	22.353158445691243	81.41807997839582	7.7742266420835735	6.272927328554953	3.108277264690913	0.41404125827986343	0.8399130931343436	13.79241307021885	2.7961751408661026
1	3	28	28.0	23	24.807460850044706	Eumenorrheic	28	luteal	0	29.594886970217104	84.88729527777103	10.419836454378137	4.0669346723086015	3.108277264690913	0.386039078987486	0.9054167833309775	13.79241307021885	2.7961751408661026
2	1	1	1.0	39	19.615892913057365	Eumenorrheic	31	follicular	0	0.0	73.142495163973	9.482037460924895	8.463029570236833	1.848948644693494	0.33669065408396454	1.0338260079659747	10.346019966906177	3.1550899517525153
2	1	2	2.111111111111111	39	19.615892913057365	Eumenorrheic	31	follicular	0	6.829278260689103	72.43437920841998	10.48938785941474	2.72296988179819	1.848948644693494	0.3338666588350851	1.0382954747987034	10.346019966906177	3.1550899517525153
2	1	3	3.2222222222222223	39	19.615892913057365	Eumenorrheic	31	follicular	0	14.693299996231081	71.62401999329047	10.210197233099361	7.966077695269082	1.848948644693494	0.31108915624573646	1.009224827033916	10.346019966907726	3.1550899517525153
2	1	4	4.333333333333333	39	19.615892913057365	Eumenorrheic	31	follicular	0	7.852675805956769	73.40284493248903	10.528411288212885	2.5481219807587228	1.848948644693494	0.3630220657381289	1.0364715313831132	10.346019968115527	3.1550899517525357
2	1	5	5.444444444444445	39	19.615892913057365	Eumenorrheic	31	follicular	0	35.04272574291366	69.9675542536257	9.607010067689295	0.29073754770752513	1.848948644693494	0.3660157496253927	1.0185908432367174	10.346020367490018	3.155089951775644
2	1	6	6.555555555555555	39	19.615892913057365	Eumenorrheic	31	follicular	0	13.988716225144232	63.228173172906956	7.499221920115963	5.5734864204839125	1.848948644693494	0.3856550842188466	1.0284263047034967	10.346076265361017	3.1550899628439093
2	1	7	7.666666666666666	39	19.615892913057365	Eumenorrheic	31	follicular	0	7.187368402986593	61.55353756906637	8.506483507695338	9.869673744855419	1.848948644693494	0.34361539751530534	1.0151668070953996	10.349377049335486	3.155092208478034
2	1	8	8.777777777777779	39	19.615892913057365	Eumenorrheic	31	follicular	0	10.432321944394433	60.37447089829908	11.12107370521107	0.0	1.848948644693494	0.3770227697324931	1.0088618460307066	10.430955617108825	3.1552847718864574
2	1	9	9.88888888888889	39	19.615892913057365	Eumenorrheic	31	follicular	0	39.359257526000334	57.44903036971402	10.187573087569115	6.045100062596971	1.848948644693494	0.3874563356316568	1.0561836058401373	11.25777990917016	3.162225895477298
2	1	10	11.0	39	19.615892913057365	Eumenorrheic	31	follicular	0	116.55967573992902	48.73636326038721	10.4016893179343	0.0	1.848948644693494	0.36610057270734625	1.1067041918192486	14.498747917671297	3.265989933981339
2	1	11	12.11111111111111	39	19.615892913057365	Eumenorrheic	31	follicular	0	298.2693909815649	48.429291092929525	9.548440801055857	7.736591841959855	1.848948644693494	0.3445503529543322	1.1930331891254764	18.371091928124976	3.8863536556734632
2	1	12	13.222222222222221	39	19.615892913057365	Eumenorrheic	31	peri-ovulatory	0	188.8622402273916	56.870542410449296	11.647066250281732	41.40576726380643	1.848948644693494	0.3513899722669165	1.2878769057016353	16.926034776845963	5.200964692563233
2	1	13	14.333333333333332	39	19.615892913057365	Eumenorrheic	31	peri-ovulatory	1	31.359877712679232	39.10030869444167	10.027639559417524	68.08923517578548	1.848948644693494	0.3193370102386419	1.1585373042548317	12.635133263290399	5.583637126823461
2	1	14	15.444444444444443	39	19.615892913057365	Eumenorrheic	31	luteal	0	2.252417218254731	43.39666225509201	9.020750371939512	15.200277672314137	1.848948644693494	0.35374167745795604	1.0727520556019146	10.68390595799805	4.3782309659955825
2	1	15	16.555555555555557	39	19.615892913057365	Eumenorrheic	31	luteal	0	21.013178281693214	46.35193382377922	9.055145910996835	6.343788920664779	1.848948644693494	0.29351405979283335	1.030806563499906	10.367180936610897	3.4164679305726056
2	1	16	17.666666666666668	39	19.615892913057365	Eumenorrheic	31	luteal	0	15.081775502543184	38.81515859143227	9.415403315983557	3.9717174733685803	1.848948644693494	0.27999053546551905	1.0255099075465595	10.346582260875907	3.178788620073348
2	1	17	18.77777777777778	39	19.615892913057365	Eumenorrheic	31	luteal	0	21.697280922144937	46.74783629939102	8.78802109793092	2.049564612109153	1.848948644693494	0.27137691550686727	1.020315805975399	10.346026306388099	3.156001629535398
2	1	18	19.88888888888889	39	19.615892913057365	Eumenorrheic	31	luteal	0	57.70675679503771	48.926499942923506	9.502609733186041	0.9999115863006973	1.848948644693494	0.3067720068155933	1.0032696340845968	10.34601999723158	3.1551048323812463
2	1	19	21.0	39	19.615892913057365	Eumenorrheic	31	luteal	0	100.1135589350163	49.11879494179825	10.020971981782349	6.610877076584919	1.848948644693494	0.2248935282525572	1.0311535623969552	10.346019966967726	3.155090054806235
2	1	20	22.11111111111111	39	19.615892913057365	Eumenorrheic	31	luteal	0	81.37916987906124	52.8694098634479	8.421743708305625	6.3382565721796675	1.848948644693494	0.2866211344803773	1.0362816804802766	10.34601996690623	3.155089952055324
2	1	21	23.22222222222222	39	19.615892913057365	Eumenorrheic	31	luteal	0	19.59284478922985	58.6232838123791	10.103994193942903	1.0864042128652325	1.848948644693494	0.2723340506796422	1.0386814904842625	10.346019966906177	3.1550899517528928
2	1	22	24.333333333333332	39	19.615892913057365	Eumenorrheic	31	luteal	0	20.967187468846475	58.52256651731692	7.945147143084846	2.485888808826198	1.848948644693494	0.27164117223196843	1.0423232388324004	10.346019966906177	3.1550899517525153
2	1	23	25.444444444444443	39	19.615892913057365	Eumenorrheic	31	luteal	0	0.0	56.52637294929063	9.43372384993474	2.08071964038564	1.848948644693494	0.2571158568524023	1.0171850674229403	10.346019966906177	3.1550899517525153
2	1	24	26.555555555555557	39	19.615892913057365	Eumenorrheic	31	luteal	0	19.079515083330904	62.88938864323739	8.925803504345538	2.6157758047576776	1.848948644693494	0.2650625808141577	1.016224856499677	10.346019966906177	3.1550899517525153
2	1	25	27.666666666666664	39	19.615892913057365	Eumenorrheic	31	luteal	0	10.586741517146649	66.5390836607257	8.101860677866817	3.8471662919839744	1.848948644693494	0.2922927662603432	1.0001626596538478	10.346019966906177	3.1550899517525153
2	1	26	28.77777777777778	39	19.615892913057365	Eumenorrheic	31	luteal	0	18.466868427506665	69.3140231911089	9.782801591516794	10.037826424436773	1.848948644693494	0.31249630726417266	1.0442982096166045	10.346019966906177	3.1550899517525153
2	1	27	29.888888888888886	39	19.615892913057365	Eumenorrheic	31	luteal	0	8.692195057600001	65.5286498570837	8.067771193334872	0.0	1.848948644693494	0.2764165991232283	0.9755590619080821	10.346019966906177	3.1550899517525153
2	1	28	31.0	39	19.615892913057365	Eumenorrheic	31	luteal	0	6.933539478155511	77.27332921911925	8.864868290387545	3.6803288717272378	1.848948644693494	0.34669923089692006	1.0394038432973545	10.346019966906177	3.1550899517525153
2	2	1	1.0	39	19.615892913057365	Eumenorrheic	30	follicular	0	21.48852884339537	67.42722817603288	9.913308136103607	2.9699206631154516	1.848948644693494	0.29696839269472414	1.0299940101496932	10.346019966906177	3.1550899517525153
2	2	2	2.074074074074074	39	19.615892913057365	Eumenorrheic	30	follicular	0	20.187741764396677	71.29650619413536	11.27833805486943	9.301472333879612	1.848948644693494	0.2974926389263601	1.0963970937472527	10.346019966906177	3.1550899517525153
2	2	3	3.148148148148148	39	19.615892913057365	Eumenorrheic	30	follicular	0	0.0	71.80537820924631	11.491462782467064	1.060410483551422	1.848948644693494	0.31771896903623065	1.053905011596807	10.346019966906177	3.1550899517525153
2	2	4	4.222222222222221	39	19.615892913057365	Eumenorrheic	30	follicular	0	8.446457180065986	72.63422237171127	9.260089729062692	0.0	1.848948644693494	0.3580637695060606	1.015433445758373	10.34601996690662	3.1550899517525153
2	2	5	5.296296296296296	39	19.615892913057365	Eumenorrheic	30	follicular	0	24.036950355234296	71.23421580608016	9.171527487885713	8.048534665702608	1.848948644693494	0.36108812091251724	1.0178070618910857	10.34601996723131	3.1550899517525313
2	2	6	6.37037037037037	39	19.615892913057365	Eumenorrheic	30	follicular	0	15.544949258131957	70.03922187895412	8.783650769634063	0.6670279694206411	1.848948644693494	0.3338047852836907	1.036597945844017	10.346020073811923	3.1550899517673816
2	2	7	7.444444444444444	39	19.615892913057365	Eumenorrheic	30	follicular	0	2.617072929481175	62.853916638612446	9.659549999903167	5.6618772381537275	1.848948644693494	0.364919127910099	1.0177743443322786	10.34603574337914	3.155089957970624
2	2	8	8.518518518518519	39	19.615892913057365	Eumenorrheic	30	follicular	0	34.108584775059825	61.80873435920818	8.614719369370073	2.387501539801268	1.848948644693494	0.3975208296725636	1.0294386099962094	10.347064903804515	3.1550911190795907
2	2	9	9.592592592592592	39	19.615892913057365	Eumenorrheic	30	follicular	0	15.4100676441793	61.90072651864613	8.593798977698263	6.954109196924045	1.848948644693494	0.3245832018830214	1.0069179034532107	10.37708283029284	3.1551883071263593
2	2	10	10.666666666666666	39	19.615892913057365	Eumenorrheic	30	follicular	0	0.0	55.522664891548736	9.429651366833284	0.0	1.848948644693494	0.40753564100450107	1.0364148230435941	10.760462369196015	3.1588093690134067
2	2	11	11.74074074074074	39	19.615892913057365	Eumenorrheic	30	follicular	0	47.30075566554305	52.84253499402566	10.379458396637116	8.238338119390157	1.848948644693494	0.3804473087414258	1.0932321991254372	12.827770662334729	3.218218090521673
2	2	12	12.814814814814815	39	19.615892913057365	Eumenorrheic	30	follicular	0	181.18893518512317	48.43299024854875	10.955333061795786	3.010473067960197	1.848948644693494	0.2856369745193037	1.191218869220325	17.015982528218927	3.6359761824519516
2	2	13	13.888888888888888	39	19.615892913057365	Eumenorrheic	30	follicular	0	291.88654055305585	45.608042432098756	9.516449498030774	33.26905797978137	1.848948644693494	0.33227861454642127	1.2454133414996893	18.39164733277408	4.79920791026206
2	2	14	14.962962962962962	39	19.615892913057365	Eumenorrheic	30	peri-ovulatory	1	134.36005678742484	45.79988015073565	10.540377590642356	63.382205400882356	1.848948644693494	0.3166380315422294	1.211006499179164	14.701817719702557	5.677959985594936
2	2	15	16.037037037037038	39	19.615892913057365	Eumenorrheic	30	luteal	0	20.01630735354376	42.754318523465194	8.690528782053072	29.99430298219916	1.848948644693494	0.2995261096798075	1.090906291988457	11.404412513576785	4.892602931788534
2	2	16	17.11111111111111	39	19.615892913057365	Eumenorrheic	30	luteal	0	1.3485891882988632	45.669022811847235	7.758861372165088	4.4882509150598455	1.848948644693494	0.3352216504396733	1.0509832720143049	10.461444230724508	3.692161951609152
2	2	17	18.185185185185183	39	19.615892913057365	Eumenorrheic	30	luteal	0	15.699706060008353	40.74153060375063	8.014050802095252	5.318008600105118	1.848948644693494	0.3263616397959982	0.9962765284834961	10.351669580274246	3.229598866655976
2	2	18	19.25925925925926	39	19.615892913057365	Eumenorrheic	30	luteal	0	18.163262066557863	51.53645079203574	7.2520358088574985	1.6220651211055577	1.848948644693494	0.30856484946049595	1.0083913431495024	10.34614407828959	3.159729281485086
2	2	19	20.333333333333332	39	19.615892913057365	Eumenorrheic	30	luteal	0	9.964844309233687	54.78261914599664	8.723185961812156	0.0	1.848948644693494	0.31492753141430957	1.04135962179155	10.346021190608486	3.155219602049574
2	2	20	21.40740740740741	39	19.615892913057365	Eumenorrheic	30	luteal	0	100.43831583790768	51.290863857187254	8.39939759439908	2.392290059196749	1.848948644693494	0.2676901275073592	1.039994047081867	10.346019972321336	3.155091577911736
2	2	21	22.48148148148148	39	19.615892913057365	Eumenorrheic	30	luteal	0	95.08527709244329	51.451765922324846	9.906744925040229	2.495402614395191	1.848948644693494	0.22214669515508648	1.0017131344101626	10.346019966916932	3.1550899609067886
2	2	22	23.555555555555557	39	19.615892913057365	Eumenorrheic	30	luteal	0	53.537070574503254	61.760380907382	9.067292015883378	2.751184592997888	1.848948644693494	0.24888949778207028	0.982157384356276	10.346019966906185	3.155089951775644
2	2	23	24.62962962962963	39	19.615892913057365	Eumenorrheic	30	luteal	0	20.42482112353566	61.67600563347419	10.065684764370152	1.5571378471537298	1.848948644693494	0.3004409705457168	1.0102729739571727	10.346019966906177	3.155089951752541
2	2	24	25.703703703703702	39	19.615892913057365	Eumenorrheic	30	luteal	0	21.034901427797173	59.66084255131778	10.95304593973363	6.900197588664964	1.848948644693494	0.25806768165396027	1.0465902192759733	10.346019966906177	3.1550899517525153
2	2	25	26.777777777777775	39	19.615892913057365	Eumenorrheic	30	luteal	0	13.176327435959694	60.29263104333225	9.715987643779405	3.0950246566354798	1.848948644693494	0.2963143543702089	1.021800554224033	10.346019966906177	3.1550899517525153
2	2	26	27.85185185185185	39	19.615892913057365	Eumenorrheic	30	luteal	0	15.959206813485487	64.93304200412993	10.513014767923778	5.287463915878785	1.848948644693494	0.30174283368898536	1.036765614487299	10.346019966906177	3.1550899517525153
2	2	27	28.925925925925924	39	19.615892913057365	Eumenorrheic	30	luteal	0	16.372723622307987	73.43600213122416	9.044809354714292	3.634554591184619	1.848948644693494	0.32359443967179624	1.0241671643814991	10.346019966906177	3.1550899517525153
2	2	28	30.0	39	19.615892913057365	Eumenorrheic	30	luteal	0	39.36409648790474	72.2109110931476	7.905832191035448	0.5401806548758645	1.848948644693494	0.28189954652217597	1.0287817153800087	10.346019966906177	3.1550899517525153
2	3	1	1.0	39	19.615892913057365	Eumenorrheic	28	follicular	0	24.5261697225737	72.463984531511	10.144094394796609	5.614098838052363	1.848948644693494	0.35451986892666476	1.0329612617555697	10.346019966906177	3.1550899517525153
2	3	2	2.0	39	19.615892913057365	Eumenorrheic	28	follicular	0	22.45050593823281	74.9075147600221	10.34773855002324	4.017243736822693	1.848948644693494	0.3901466214863701	1.0115756208753481	10.346019966906281	3.1550899517525153
2	3	3	3.0	39	19.615892913057365	Eumenorrheic	28	follicular	0	1.6617340415784856	78.42032389840232	7.995325534037887	5.123981795696505	1.848948644693494	0.3695476040163988	1.0261264956330245	10.346019966964374	3.1550899517525175
2	3	4	4.0	39	19.615892913057365	Eumenorrheic	28	follicular	0	18.40136466355023	70.2362524106947	11.038293998188829	1.3556756089839972	1.848948644693494	0.3924428078535186	1.0413422576333158	10.346019983042748	3.155089951754055
2	3	5	5.0	39	19.615892913057365	Eumenorrheic	28	follicular	0	22.77317301023065	63.23239231719786	9.595844415022581	0.0	1.848948644693494	0.3284854473464711	0.9787735146765968	10.346022201141496	3.1550899523163003
2	3	6	6.0	39	19.615892913057365	Eumenorrheic	28	follicular	0	27.99678083373029	58.49442064287994	8.680756437834958	6.446499907993219	1.848948644693494	0.3648499447649585	1.0452814172669216	10.346174440123288	3.155090054806235
2	3	7	7.0	39	19.615892913057365	Eumenorrheic	28	follicular	0	12.196705435286368	66.56041956668378	9.1969316980107	0.0	1.848948644693494	0.34148335805196783	1.0278469961723777	10.351353120353894	3.155099358093297
2	3	8	8.0	39	19.615892913057365	Eumenorrheic	28	follicular	0	27.28460605277247	66.76711419607041	9.599334636864056	0.7297258367050778	1.848948644693494	0.35404477667472856	1.019871994860702	10.437963582405088	3.155518682227281
2	3	9	9.0	39	19.615892913057365	Eumenorrheic	28	follicular	0	13.84157182137316	52.94594417635211	9.174587125925953	2.4246733284717354	1.848948644693494	0.38233284587536404	1.0450523089289516	11.13754687843469	3.164847812381578
2	3	10	10.0	39	19.615892913057365	Eumenorrheic	28	follicular	0	96.68110578563322	49.18778633240137	11.256166618726237	9.739920315424826	1.848948644693494	0.3386705911593892	1.0942620384503061	13.748663098457365	3.265989933981339
2	3	11	11.0	39	19.615892913057365	Eumenorrheic	28	follicular	0	241.37403513976733	49.32390683779921	9.190614208153837	8.189274570318783	1.848948644693494	0.28044777591886416	1.2014253114167943	17.65023802610815	3.784472870440949
2	3	12	12.0	39	19.615892913057365	Eumenorrheic	28	peri-ovulatory	0	258.8761537462358	43.39675545448743	8.451390575363579	33.66128692055619	1.848948644693494	0.33367162134219625	1.2858160610463936	18.175585566907873	4.938721056466195
2	3	13	13.0	39	19.615892913057365	Eumenorrheic	28	peri-ovulatory	1	112.84197822388514	45.57495630815087	10.669282533731952	62.91769089109556	1.848948644693494	0.3210597765281961	1.221833992004797	14.53692880557679	5.679161913154528
2	3	14	14.0	39	19.615892913057365	Eumenorrheic	28	peri-ovulatory	0	32.212073289340836	49.07698505444084	10.372945181832653	39.25816507233906	1.848948644693494	0.3416212361164348	1.087442988122512	11.466193664089584	4.938721056466195
2	3	15	15.0	39	19.615892913057365	Eumenorrheic	28	luteal	0	2.0244350174619328	48.58819921518717	9.222564395032387	6.971503354718374	1.848948644693494	0.3623814373950502	1.0340846359633613	10.495529586762695	3.784472870440949
2	3	16	16.0	39	19.615892913057365	Eumenorrheic	28	luteal	0	15.075234821575133	37.05899359323033	8.049883933382581	3.464886642391246	1.848948644693494	0.33932009436498617	1.0026885167643487	10.355984558729295	3.265989933981339
2	3	17	17.0	39	19.615892913057365	Eumenorrheic	28	luteal	0	23.694233771295934	46.1459207144353	8.917046239732885	1.4117890070312873	1.848948644693494	0.34541988232784243	1.0192788046528423	10.34635159895925	3.164847812381578
2	3	18	18.0	39	19.615892913057365	Eumenorrheic	28	luteal	0	30.343485196160156	43.467972059556246	7.3946199787345455	6.862427379270475	1.848948644693494	0.23335706610248097	1.0587559606984565	10.34602547828287	3.155518682227281
2	3	19	19.0	39	19.615892913057365	Eumenorrheic	28	luteal	0	65.58787839026417	52.28192705062868	7.776594877467731	0.0	1.848948644693494	0.2689005779677315	1.0448154608293427	10.346020012643452	3.155099358093297
2	3	20	20.0	39	19.615892913057365	Eumenorrheic	28	luteal	0	104.95581369382855	47.65476410648479	10.534836755019503	3.0924656346279487	1.848948644693494	0.33574154891327873	1.0165182056241435	10.346019967095712	3.155090054806235
2	3	21	21.0	39	19.615892913057365	Eumenorrheic	28	luteal	0	73.6441895773587	60.07137631198925	9.372839652966519	1.560184148719347	1.848948644693494	0.2532084488113327	0.9990753524693782	10.346019966906569	3.1550899523163003
2	3	22	22.0	39	19.615892913057365	Eumenorrheic	28	luteal	0	40.77471489700079	58.374777439349025	9.486121892639156	7.3929796691981355	1.848948644693494	0.2525866362087529	1.0102294367658093	10.346019966906177	3.155089951754055
2	3	23	23.0	39	19.615892913057365	Eumenorrheic	28	luteal	0	20.579806196435815	62.20913729114034	8.74867752705552	2.1226507028693784	1.848948644693494	0.310327296761839	1.051000321416088	10.346019966906177	3.1550899517525175
2	3	24	24.0	39	19.615892913057365	Eumenorrheic	28	luteal	0	13.607452354665819	61.63830302218682	10.798667765613152	2.4551167303614894	1.848948644693494	0.35377781463744196	1.0101702832600261	10.346019966906177	3.1550899517525153
2	3	25	25.0	39	19.615892913057365	Eumenorrheic	28	luteal	0	1.5943080523113835	66.29696404641881	9.107084171548037	10.13764594433391	1.848948644693494	0.3049592524425838	1.0525407104259634	10.346019966906177	3.1550899517525153
2	3	26	26.0	39	19.615892913057365	Eumenorrheic	28	luteal	0	26.678772866172	71.40452781084898	9.543511353769937	2.852337751766247	1.848948644693494	0.24764005099377923	1.0192361960501657	10.346019966906177	3.1550899517525153
2	3	27	27.0	39	19.615892913057365	Eumenorrheic	28	luteal	0	11.433946134877534	74.1605147619992	9.522019347853888	3.3104047819468736	1.848948644693494	0.32605942398794163	0.9936958842768724	10.346019966906177	3.1550899517525153
2	3	28	28.0	39	19.615892913057365	Eumenorrheic	28	luteal	0	36.731233840491015	67.60358227280632	9.463444062749325	6.3398329402960005	1.848948644693494	0.3192623054208232	1.0090101973229055	10.346019966906177	3.1550899517525153
3	1	1	1.0	26	24.137213835074295	Eumenorrheic	30	follicular	0	41.05131190289244	97.31463764425568	11.361096078369973	0.7914340719154977	3.509570675889255	0.45790524993944504	0.9624316436305366	8.792761329210043	2.906461471124746
3	1	2	2.074074074074074	26	24.137213835074295	Eumenorrheic	30	follicular	0	28.485825975552846	101.89452689074932	13.032596322041286	5.609319023228972	3.509570675889255	0.4250855715179693	0.9414212590816019	8.792761329210043	2.906461471124746
3	1	3	3.148148148148148	26	24.137213835074295	Eumenorrheic	30	follicular	0	32.50534389853831	101.29175683950427	11.905840619574851	4.754168582766993	3.509570675889255	0.43276833887421	0.9878936372004389	8.792761329210048	2.906461471124746
3	1	4	4.222222222222221	26	24.137213835074295	Eumenorrheic	30	follicular	0	20.707909444448937	92.36692375698922	9.137598910435596	3.585935750634862	3.509570675889255	0.47799682395652143	0.9937987420028199	8.792761329217221	2.906461471124746
3	1	5	5.296296296296296	26	24.137213835074295	Eumenorrheic	30	follicular	0	30.541732851132583	98.6860709628819	7.731262879061714	2.8563540947533923	3.509570675889255	0.4756119102691656	1.002742962693306	8.79276133293153	2.9064614711247607
3	1	6	6.37037037037037	26	24.137213835074295	Eumenorrheic	30	follicular	0	22.916820195183107	94.08075189306956	7.125664825459972	4.363870713647627	3.509570675889255	0.45894738424276266	0.9936811643510602	8.792762195064709	2.906461471138441
3	1	7	7.444444444444444	26	24.137213835074295	Eumenorrheic	30	follicular	0	23.359958048328355	87.67063408237199	7.488957580721608	1.6820523615012335	3.509570675889255	0.5203218439694252	0.9756849176897981	8.792851745130132	2.906461476852853
3	1	8	8.518518518518519	26	24.137213835074295	Eumenorrheic	30	follicular	0	18.87302308182273	96.18944287064767	8.013109860079743	4.7390619304616	3.509570675889255	0.4948889382336344	1.0049036219872418	8.79699889139804	2.906462546463713
3	1	9	9.592592592592592	26	24.137213835074295	Eumenorrheic	30	follicular	0	27.142946268133297	80.62825888119211	8.012548393132604	10.892438117908611	3.509570675889255	0.4456357924847052	0.985656450308344	8.881898436773387	2.906552075864683
3	1	10	10.666666666666666	26	24.137213835074295	Eumenorrheic	30	follicular	0	37.00010178200546	78.18917140902958	9.58148286115911	6.292870423348373	3.509570675889255	0.4274490632431195	0.990794462380692	9.634296486123533	2.909887789590821
3	1	11	11.74074074074074	26	24.137213835074295	Eumenorrheic	30	follicular	0	110.07076779899323	71.73227368403819	9.1832952511693	3.125420449687784	3.509570675889255	0.44066407778228356	1.0748495955827835	12.35856366573278	2.9646149646485864
3	1	12	12.814814814814815	26	24.137213835074295	Eumenorrheic	30	follicular	0	173.08300442671734	74.0778619452645	8.609644223804384	2.9713758108775234	3.509570675889255	0.47744696449695406	1.1417756947503326	15.574070426278633	3.349452740120411
3	1	13	13.888888888888888	26	24.137213835074295	Eumenorrheic	30	follicular	0	189.9541181158897	70.32041332786858	8.649213243948585	23.695530604602805	3.509570675889255	0.46972960620947535	1.2539608888241236	14.580928817088157	4.421019082307267
3	1	14	14.962962962962962	26	24.137213835074295	Eumenorrheic	30	peri-ovulatory	1	74.32668295619395	67.4578261859611	10.412775232322332	67.81190482005171	3.509570675889255	0.44996618900664553	1.1703835949326702	11.010140240528123	5.230523435172784
3	1	15	16.037037037037038	26	24.137213835074295	Eumenorrheic	30	luteal	0	52.36199587328494	62.182268985884285	8.227993069275168	22.38874698109223	3.509570675889255	0.43894448233699856	1.0542301176455555	9.174011467799959	4.507054357311324
3	1	16	17.11111111111111	26	24.137213835074295	Eumenorrheic	30	luteal	0	31.20327801868266	58.69041713369327	9.63019693185373	3.631982419176319	3.509570675889255	0.4330193445095172	1.0355158226591015	8.822181919478634	3.401210939023807
3	1	17	18.185185185185183	26	24.137213835074295	Eumenorrheic	30	luteal	0	17.870956489151745	67.62104415875764	10.64151918603069	0.0	3.509570675889255	0.37506998691770443	0.9720811625130258	8.793780305379638	2.975098908958153
3	1	18	19.25925925925926	26	24.137213835074295	Eumenorrheic	30	luteal	0	62.55729675584594	76.5172626287469	8.592505039462214	3.754285671471683	3.509570675889255	0.338756328260119	0.980531831460171	8.792777168946346	2.9107352108043614
3	1	19	20.333333333333332	26	24.137213835074295	Eumenorrheic	30	luteal	0	112.0172188036309	72.16360146469385	8.437681959920955	4.807574704917387	3.509570675889255	0.44373884274879855	1.0180284620974447	8.79276143972044	2.9065809046746236
3	1	20	21.40740740740741	26	24.137213835074295	Eumenorrheic	30	luteal	0	93.26092115742003	77.05439777455751	8.814385887944546	3.550887846374957	3.509570675889255	0.2989824657406761	0.929637455346623	8.792761329556086	2.90646296913881
3	1	21	22.48148148148148	26	24.137213835074295	Eumenorrheic	30	luteal	0	45.10219313430464	78.35404478918007	8.61562076290345	5.9116761667449325	3.509570675889255	0.37258432028718574	0.9928424016806789	8.79276132921053	2.9064614795576413
3	1	22	23.555555555555557	26	24.137213835074295	Eumenorrheic	30	luteal	0	31.707015578021487	86.73653307460167	9.688379365783396	2.8582482335608486	3.509570675889255	0.3546897757314047	0.9614793450536855	8.792761329210043	2.906461471146052
3	1	23	24.62962962962963	26	24.137213835074295	Eumenorrheic	30	luteal	0	22.050366069166593	94.92169139246069	9.734466048755237	7.5978414211990275	3.509570675889255	0.3581667159324561	0.996842979737376	8.792761329210043	2.90646147112477
3	1	24	25.703703703703702	26	24.137213835074295	Eumenorrheic	30	luteal	0	29.23712738017523	94.95063268302111	10.186794782173962	2.0362202305105392	3.509570675889255	0.397370192065827	0.985010704225695	8.792761329210043	2.906461471124746
3	1	25	26.777777777777775	26	24.137213835074295	Eumenorrheic	30	luteal	0	20.747743367895048	103.78641015166828	7.586220020421523	7.475874383546371	3.509570675889255	0.37672970030975184	0.961788974100801	8.792761329210043	2.906461471124746
3	1	26	27.85185185185185	26	24.137213835074295	Eumenorrheic	30	luteal	0	30.601979915002744	97.24208323404063	8.237838074457697	8.260537184439738	3.509570675889255	0.3367764858272579	0.9922684776424291	8.792761329210043	2.906461471124746
3	1	27	28.925925925925924	26	24.137213835074295	Eumenorrheic	30	luteal	0	29.215523811452574	106.16696452985578	7.00314978862472	3.2465892930574523	3.509570675889255	0.4321982665763743	0.9488977007696243	8.792761329210043	2.906461471124746
3	1	28	30.0	26	24.137213835074295	Eumenorrheic	30	luteal	0	22.079135061367143	106.67071563968949	7.544550124427453	9.536043428038052	3.509570675889255	0.43537348488755645	0.9939895668163712	8.792761329210043	2.906461471124746
3	2	1	1.0	26	24.137213835074295	Eumenorrheic	25	follicular	0	21.201687002098687	103.576615763995	11.815297338972314	4.196898943973423	3.509570675889255	0.414682647055885	0.964037167720494	8.792761329210043	2.906461471124746
3	2	2	1.8888888888888888	26	24.137213835074295	Eumenorrheic	25	follicular	0	24.74675233493804	103.8827257008679	12.95189389055503	6.238547176408314	3.509570675889255	0.44988749215076396	0.9435357033040124	8.792761329210055	2.906461471124746
3	2	3	2.7777777777777777	26	24.137213835074295	Eumenorrheic	25	follicular	0	25.31108085678993	98.58541569972832	12.37434846372648	1.5920552251355988	3.509570675889255	0.4580667670677737	1.0147582896849305	8.792761329214036	2.9064614711247465
3	2	4	3.6666666666666665	26	24.137213835074295	Eumenorrheic	25	follicular	0	31.57664718719916	99.7114601638409	10.745953716799209	4.73053839900186	3.509570675889255	0.4584575342784796	0.9845848587038838	8.792761330000808	2.9064614711249157
3	2	5	4.555555555555555	26	24.137213835074295	Eumenorrheic	25	follicular	0	18.26829223137674	102.45269130352982	10.367663535949056	0.0	3.509570675889255	0.47674116612109535	0.9856990613599014	8.792761419667048	2.906461471165799
3	2	6	5.444444444444445	26	24.137213835074295	Eumenorrheic	25	follicular	0	23.23548890554384	95.61294384441958	9.53356453040712	7.912704624737437	3.509570675889255	0.44505033120961	0.9740023500341755	8.792767307009672	2.906461476852853
3	2	7	6.333333333333333	26	24.137213835074295	Eumenorrheic	25	follicular	0	26.573779242950586	91.30014773135014	7.358694609540054	7.584659457427428	3.509570675889255	0.4911256981419464	0.9773894238397948	8.792989544366934	2.906461932845312
3	2	8	7.222222222222221	26	24.137213835074295	Eumenorrheic	25	follicular	0	25.64347533818382	79.64416686512762	6.658639292430313	5.52613666663325	3.509570675889255	0.46201883687499623	0.9743925256839968	8.797794615152021	2.9064829717605747
3	2	9	8.11111111111111	26	24.137213835074295	Eumenorrheic	25	follicular	0	26.28859224234337	71.52356435144122	7.582239369878816	3.4671332985128345	3.509570675889255	0.4871909539305341	0.957849125622216	8.856891546322393	2.9070398699143
3	2	10	9.0	26	24.137213835074295	Eumenorrheic	25	follicular	0	31.570743132335352	77.55182931546089	8.64351478810682	1.3163094479688446	3.509570675889255	0.5009525472782084	1.046398991097366	9.2648002458602	2.9154503894734045
3	2	11	9.88888888888889	26	24.137213835074295	Eumenorrheic	25	follicular	0	85.28404372358084	76.76750926195751	9.476162368544584	10.289619408953268	3.509570675889255	0.46717587880813083	1.1025538626884714	10.799990166316316	2.987164806425677
3	2	12	10.777777777777777	26	24.137213835074295	Eumenorrheic	25	follicular	0	152.7107667266891	80.0355354985035	8.54855240750418	3.761180981202342	3.509570675889255	0.4463471577819774	1.1406712027593844	13.723590520499787	3.3250424792620112
3	2	13	11.666666666666666	26	24.137213835074295	Eumenorrheic	25	follicular	0	232.05893653626248	65.86601912665097	9.670119691097726	13.265257107114152	3.509570675889255	0.4042695884995203	1.2567335204547796	15.790327550660166	4.160675180742029
3	2	14	12.555555555555555	26	24.137213835074295	Eumenorrheic	25	peri-ovulatory	1	204.88256243106858	71.69242444185258	8.766002076955097	51.39308023758215	3.509570675889255	0.38972444439889914	1.205236320801739	14.529671685931588	5.077500124234653
3	2	15	13.444444444444443	26	24.137213835074295	Eumenorrheic	25	peri-ovulatory	1	78.90894017869492	68.83359533341806	10.455505881404362	53.67636419096789	3.509570675889255	0.4035226798071294	1.1435162393866782	11.509908101936558	5.077500124234654
3	2	16	14.333333333333334	26	24.137213835074295	Eumenorrheic	25	luteal	0	43.70749871006453	64.18570267422331	8.848389485870289	12.161081327721126	3.509570675889255	0.3440341812452867	1.0226003250096665	9.536211937401076	4.160675180742029
3	2	17	15.222222222222221	26	24.137213835074295	Eumenorrheic	25	luteal	0	10.352306909480005	63.67648959267407	8.434135074034595	2.9143904643271292	3.509570675889255	0.4422298546329989	1.0035805022298616	8.910276823514879	3.3250424792620126
3	2	18	16.11111111111111	26	24.137213835074295	Eumenorrheic	25	luteal	0	20.993196725023456	68.32412405450292	7.694194469400321	3.219844038887806	3.509570675889255	0.35230445704989366	1.0248228535926538	8.803492377032663	2.987164806425677
3	2	19	17.0	26	24.137213835074295	Eumenorrheic	25	luteal	0	26.94980089322366	69.23783793484384	8.254487213376585	11.800869657148755	3.509570675889255	0.40636413870131805	0.9644894868123246	8.793327429160502	2.9154503894734045
3	2	20	17.88888888888889	26	24.137213835074295	Eumenorrheic	25	luteal	0	25.9765582319173	75.03107210139855	9.25933266596519	7.921204429479977	3.509570675889255	0.3263259131716595	0.9503777253954208	8.792778581553343	2.9070398699143
3	2	21	18.77777777777778	26	24.137213835074295	Eumenorrheic	25	luteal	0	69.9050668674137	74.52345792119623	7.5145818645933495	0.04250036362352727	3.509570675889255	0.39525934979922667	1.0155391153555045	8.792761632953585	2.9064829717605747
3	2	22	19.666666666666668	26	24.137213835074295	Eumenorrheic	25	luteal	0	99.17132371873855	80.2486518256803	8.19469697617231	4.814388692817998	3.509570675889255	0.41713794776985685	0.978110899208761	8.792761332299413	2.906461932845312
3	2	23	20.555555555555554	26	24.137213835074295	Eumenorrheic	25	luteal	0	74.01630201551083	82.83384904419773	7.917583386941253	4.326445972918578	3.509570675889255	0.35413451860382644	0.9695430899167886	8.792761329228195	2.906461476852853
3	2	24	21.444444444444443	26	24.137213835074295	Eumenorrheic	25	luteal	0	57.276662265850604	91.87994684448137	9.544894013871795	2.4597660615496943	3.509570675889255	0.34653305752927094	0.9610282040034127	8.792761329210105	2.906461471165799
3	2	25	22.333333333333332	26	24.137213835074295	Eumenorrheic	25	luteal	0	26.242710457969594	90.22295550994654	9.01181531430523	6.938485602869094	3.509570675889255	0.2933588810407484	1.025901171531224	8.792761329210043	2.9064614711249157
3	2	26	23.22222222222222	26	24.137213835074295	Eumenorrheic	25	luteal	0	24.05124493409822	100.43775705248105	8.4123014207365	3.776684280082644	3.509570675889255	0.32579926690223826	1.0314870868527442	8.792761329210043	2.9064614711247465
3	2	27	24.11111111111111	26	24.137213835074295	Eumenorrheic	25	luteal	0	21.878710362296268	105.45546844124297	9.3484063735135	4.43576584905855	3.509570675889255	0.4325901239092471	0.9771012541082434	8.792761329210043	2.906461471124746
3	2	28	25.0	26	24.137213835074295	Eumenorrheic	25	luteal	0	34.749060266216084	101.00550207098256	7.9178040775424385	0.0	3.509570675889255	0.39716114793681395	0.9514243418354487	8.792761329210043	2.906461471124746
3	3	1	1.0	26	24.137213835074295	Eumenorrheic	32	follicular	0	20.86698141557256	104.8982136624946	11.002470858560708	8.869999471209251	3.509570675889255	0.45834008910064167	0.9873976341406646	8.792761329210043	2.906461471124746
3	3	2	2.148148148148148	26	24.137213835074295	Eumenorrheic	32	follicular	0	5.391420811683339	96.23195390881861	12.65577139985701	0.4348645424544575	3.509570675889255	0.438084449527856	0.9411706052742935	8.792761329210043	2.906461471124746
3	3	3	3.2962962962962963	26	24.137213835074295	Eumenorrheic	32	follicular	0	27.124345734301627	99.16665439499627	9.768979341501275	4.126661148182823	3.509570675889255	0.42324931564275897	0.9720125375951987	8.792761329210057	2.906461471124746
3	3	4	4.444444444444445	26	24.137213835074295	Eumenorrheic	32	follicular	0	34.71783674515382	105.0648479517229	9.811922833972991	5.068020269442809	3.509570675889255	0.46911333663366406	1.0086570463972213	8.792761329233315	2.906461471124746
3	3	5	5.592592592592593	26	24.137213835074295	Eumenorrheic	32	follicular	0	26.940378649585444	93.26849673169988	8.392770698597026	5.029988663428056	3.509570675889255	0.44154820430263236	0.9599293636959084	8.79276134467703	2.9064614711248513
3	3	6	6.7407407407407405	26	24.137213835074295	Eumenorrheic	32	follicular	0	28.075016584759556	92.26305807855694	7.761374307764086	5.4474764303500365	3.509570675889255	0.4586218726317476	1.0022634035562032	8.792765444510055	2.906461471244918
3	3	7	7.888888888888888	26	24.137213835074295	Eumenorrheic	32	follicular	0	11.004284420078928	95.19493726465471	9.12669411540493	1.7429521114713564	3.509570675889255	0.46072475261186396	0.9861774121193131	8.793199681749028	2.9064615262032545
3	3	8	9.037037037037036	26	24.137213835074295	Eumenorrheic	32	follicular	0	23.002482925663397	81.80032292791437	9.274470646736994	4.478207885597134	3.509570675889255	0.4688417377393942	0.9872358465672152	8.811454020038319	2.906471577314135
3	3	9	10.185185185185185	26	24.137213835074295	Eumenorrheic	32	follicular	0	40.360153987149495	85.42705918362584	7.908160588191079	0.0	3.509570675889255	0.4568122983903548	0.9487510115527078	9.111875721105614	2.9072038386478307
3	3	10	11.333333333333332	26	24.137213835074295	Eumenorrheic	32	follicular	0	68.38847260961762	78.86711398769384	8.426214818586967	2.9756463291020667	3.509570675889255	0.509818418470663	1.0618081698991633	10.973718971060972	2.9282926288555124
3	3	11	12.481481481481481	26	24.137213835074295	Eumenorrheic	32	follicular	0	175.2010627407681	69.98287376520751	8.218121711994618	3.0443687371585266	3.509570675889255	0.454787129455926	1.11707304116574	14.760012828650229	3.163477874737643
3	3	12	13.62962962962963	26	24.137213835074295	Eumenorrheic	32	follicular	0	182.16488817912062	73.31494510369549	8.508840764448703	8.02829182395427	3.509570675889255	0.5246573577446778	1.204599827307642	15.328997339176725	4.117815780778484
3	3	13	14.777777777777777	26	24.137213835074295	Eumenorrheic	32	peri-ovulatory	1	98.86083928956711	70.99260327288766	8.370600760965862	63.010858343539354	3.509570675889255	0.42836665106402366	1.1734020133171945	11.65896719132904	5.192101360471749
3	3	14	15.925925925925926	26	24.137213835074295	Eumenorrheic	32	peri-ovulatory	0	37.59414835272304	68.0916963237772	9.816882320676225	35.7912885807859	3.509570675889255	0.4576866357193612	1.1025064853095596	9.295929668311361	4.6329778253347
3	3	15	17.074074074074073	26	24.137213835074295	Eumenorrheic	32	luteal	0	32.35400413382978	71.96197014881156	8.185479145874961	4.329938739318073	3.509570675889255	0.36092050655334035	1.0238671150858798	8.828124036319307	3.428568882132157
3	3	16	18.22222222222222	26	24.137213835074295	Eumenorrheic	32	luteal	0	41.7880852804393	67.98867041057574	9.146985550118155	3.2307326066402866	3.509570675889255	0.36973980695951836	0.9871678016553733	8.793756285434892	2.9696699429642917
3	3	17	19.37037037037037	26	24.137213835074295	Eumenorrheic	32	luteal	0	38.08535777714028	71.59868231498035	8.294703580051053	7.765640084678194	3.509570675889255	0.37001859367471635	0.9840638268136032	8.792772536193079	2.909524964850918
3	3	18	20.51851851851852	26	24.137213835074295	Eumenorrheic	32	luteal	0	67.1803186796447	66.37793054105632	8.0211979599154	7.347786359219333	3.509570675889255	0.35166177952985317	0.9835489454749508	8.79276137974591	2.9065209119693036
3	3	19	21.666666666666664	26	24.137213835074295	Eumenorrheic	32	luteal	0	111.31709277130699	79.846820391379	8.490697870231722	4.276258997472111	3.509570675889255	0.3470314700833147	0.9958897499511381	8.792761329301271	2.906461932845312
3	3	20	22.814814814814817	26	24.137213835074295	Eumenorrheic	32	luteal	0	65.13476732244297	76.84335002876165	10.326733776860694	3.662829139628176	3.509570675889255	0.4204107887381517	0.9464035127341064	8.792761329210109	2.906461472560565
3	3	21	23.962962962962962	26	24.137213835074295	Eumenorrheic	32	luteal	0	39.64837518271368	78.00615547900016	8.70315109769696	1.726105800298114	3.509570675889255	0.3954021488225714	0.9554511369320525	8.792761329210043	2.9064614711265335
3	3	22	25.11111111111111	26	24.137213835074295	Eumenorrheic	32	luteal	0	19.98854908116895	79.9147721287731	8.429257427712374	3.347464022200544	3.509570675889255	0.37726672468134664	1.000422243047016	8.792761329210043	2.9064614711247465
3	3	23	26.25925925925926	26	24.137213835074295	Eumenorrheic	32	luteal	0	17.21291578023385	80.54483060785039	9.185603340067978	1.7174370413782452	3.509570675889255	0.33663135815678563	0.9901930102692506	8.792761329210043	2.906461471124746
3	3	24	27.40740740740741	26	24.137213835074295	Eumenorrheic	32	luteal	0	24.296839465222018	94.32030480176658	8.958177876862042	3.0121005385838844	3.509570675889255	0.38827273662492073	0.9777969337076745	8.792761329210043	2.906461471124746
3	3	25	28.555555555555554	26	24.137213835074295	Eumenorrheic	32	luteal	0	33.95921053552174	95.63660556872776	9.101367153493728	4.036590061645002	3.509570675889255	0.34984713823965297	0.9685083080698997	8.792761329210043	2.906461471124746
3	3	26	29.703703703703702	26	24.137213835074295	Eumenorrheic	32	luteal	0	35.2488731796075	97.02030025743073	8.466660259122047	8.790857134992372	3.509570675889255	0.40719748677481526	0.9451844911157063	8.792761329210043	2.906461471124746
3	3	27	30.85185185185185	26	24.137213835074295	Eumenorrheic	32	luteal	0	30.04981429839758	97.61799786259466	8.159305049324546	7.749087325633549	3.509570675889255	0.39823569531038766	0.9653504332145098	8.792761329210043	2.906461471124746
3	3	28	32.0	26	24.137213835074295	Eumenorrheic	32	luteal	0	15.67866417704056	99.58450973432532	7.912305104805963	5.212795178794025	3.509570675889255	0.4131740219934116	0.9737718093241312	8.792761329210043	2.906461471124746
4	1	1	1.0	30	26.018528977550258	Eumenorrheic	30	follicular	0	40.60318150799692	98.30809317569361	8.426964952836519	11.519556931919727	2.9465430538960753	0.3397299911013482	0.9502967208634863	12.91030831762358	3.0312301746644024
4	1	2	2.074074074074074	30	26.018528977550258	Eumenorrheic	30	follicular	0	9.051021696534242	93.66338560122453	9.208631926846625	4.013848005903764	2.9465430538960753	0.30796339697339237	0.9329170698639472	12.91030831762358	3.0312301746644024
4	1	3	3.148148148148148	30	26.018528977550258	Eumenorrheic	30	follicular	0	19.64424448087939	90.47193856897563	8.292402695585073	8.97880857221228	2.9465430538960753	0.35215100826781565	0.9737486304122288	12.91030831762358	3.0312301746644024
4	1	4	4.222222222222221	30	26.018528977550258	Eumenorrheic	30	follicular	0	0.0	88.91268107547086	7.611135240340588	12.520830036853585	2.9465430538960753	0.3614756607766672	0.9754078689434379	12.910308317623606	3.0312301746644024
4	1	5	5.296296296296296	30	26.018528977550258	Eumenorrheic	30	follicular	0	28.550824764434026	88.82034228814723	5.016901762415382	8.524379514172825	2.9465430538960753	0.325011888102062	0.9831951069840293	12.910308317651387	3.0312301746644024
4	1	6	6.37037037037037	30	26.018528977550258	Eumenorrheic	30	follicular	0	44.898018900675574	82.59939326379592	5.849497180582133	6.276878034010504	2.9465430538960753	0.37087587378033554	0.9836796583529489	12.910308330435846	3.0312301746644272
4	1	7	7.444444444444444	30	26.018528977550258	Eumenorrheic	30	follicular	0	15.852281909276451	88.34804429498666	4.399205246744812	8.538581468778625	2.9465430538960753	0.38122009002539153	0.9909410083002391	12.910310967078734	3.0312301746866233
4	1	8	8.518518518518519	30	26.018528977550258	Eumenorrheic	30	follicular	0	25.49072995041511	82.76862590061661	5.281083416693007	9.805076250059281	2.9465430538960753	0.3904772475173359	0.9329694855957975	12.910554217587128	3.031230183459305
4	1	9	9.592592592592592	30	26.018528977550258	Eumenorrheic	30	follicular	0	42.12128154487428	74.95399076208493	5.688131487642254	5.135737643592112	2.9465430538960753	0.32693770219183893	1.0055209829369656	12.920551422753737	3.0312317369852786
4	1	10	10.666666666666666	30	26.018528977550258	Eumenorrheic	30	follicular	0	24.878180467654474	74.5887138892647	4.606337152250298	13.738922807292106	2.9465430538960753	0.35590606001618014	0.964017423728465	13.101811532888746	3.0313547352628665
4	1	11	11.74074074074074	30	26.018528977550258	Eumenorrheic	30	follicular	0	22.99018313190733	74.54169891754442	5.660492915929842	12.292692591605395	2.9465430538960753	0.3355204920875285	0.944662199147594	14.517219170751543	3.0356873776255333
4	1	12	12.814814814814815	30	26.018528977550258	Eumenorrheic	30	follicular	0	76.53657935103854	65.4238199911764	5.264825172545376	6.465963243754158	2.9465430538960753	0.40053961352132617	0.9710987778184331	18.962027567521588	3.1028140833930333
4	1	13	13.888888888888888	30	26.018528977550258	Eumenorrheic	30	follicular	0	269.66703678346107	66.73244291152176	4.101786425572515	10.545354482938592	2.9465430538960753	0.33717662933865294	1.1327696977800255	23.13939913299863	3.5472182690857714
4	1	14	14.962962962962962	30	26.018528977550258	Eumenorrheic	30	follicular	0	183.2692111474463	68.28345803397822	5.631412807304828	41.60609503038273	2.9465430538960753	0.3515913304878859	1.1431711906328859	20.67039496844428	4.700533381386216
4	1	15	16.037037037037038	30	26.018528977550258	Eumenorrheic	30	peri-ovulatory	1	12.835964202349615	60.30921184418765	5.217505352483366	77.84952215404412	2.9465430538960753	0.2903519977153424	1.1018718760851118	15.552518617441418	5.455059571063053
4	1	16	17.11111111111111	30	26.018528977550258	Eumenorrheic	30	luteal	0	30.922889094455478	68.01621359800897	6.16895508970882	51.856071989973515	2.9465430538960753	0.29764371684197144	1.0261981746337843	13.314083354790542	4.610804780381602
4	1	17	18.185185185185183	30	26.018528977550258	Eumenorrheic	30	luteal	0	25.22730788553239	71.27706422358312	5.144158918170962	12.815392629567942	2.9465430538960753	0.29058149271640377	0.9730379134201198	12.938002135033269	3.4932381919848234
4	1	18	19.25925925925926	30	26.018528977550258	Eumenorrheic	30	luteal	0	34.39426250446245	69.42043062842397	5.204270894967167	12.054967564503718	2.9465430538960753	0.3111539988233694	0.9536129983585697	12.91116082364921	3.0918800838694263
4	1	19	20.333333333333332	30	26.018528977550258	Eumenorrheic	30	luteal	0	24.818575543400826	76.91441453133693	5.885014666089579	10.112372388318684	2.9465430538960753	0.2491853820457081	0.9894130766028861	12.910320095943986	3.034803578277545
4	1	20	21.40740740740741	30	26.018528977550258	Eumenorrheic	30	luteal	0	47.30108475239458	81.88188037003984	4.558683250779075	10.822242086842014	2.9465430538960753	0.2640741104190941	0.9605379757392443	12.91030839066018	3.031324668888528
4	1	21	22.48148148148148	30	26.018528977550258	Eumenorrheic	30	luteal	0	84.69878395988215	81.72109305323897	4.958312298914401	12.268301451347325	2.9465430538960753	0.29107961784453135	0.9409257099328918	12.910308317826846	3.0312312961655667
4	1	22	23.555555555555557	30	26.018528977550258	Eumenorrheic	30	luteal	0	97.20439007746616	80.3985543470776	5.800978943623286	10.651475723883054	2.9465430538960753	0.3248160077318619	0.9623628500350491	12.910308317623835	3.031230180638406
4	1	23	24.62962962962963	30	26.018528977550258	Eumenorrheic	30	luteal	0	66.12064139724245	74.7591214370348	5.467924181139972	5.349143538132669	2.9465430538960753	0.2730304037927068	0.9825914147173925	12.91030831762358	3.0312301746786847
4	1	24	25.703703703703702	30	26.018528977550258	Eumenorrheic	30	luteal	0	38.43537413683709	87.76590047560876	5.397356078285958	10.65021466488414	2.9465430538960753	0.2825126180684193	0.9661253099519597	12.91030831762358	3.031230174664418
4	1	25	26.777777777777775	30	26.018528977550258	Eumenorrheic	30	luteal	0	37.828668599839766	86.8389035190701	5.563356781032218	9.865619144286093	2.9465430538960753	0.2952613557627552	0.9543818307749474	12.91030831762358	3.0312301746644024
4	1	26	27.85185185185185	30	26.018528977550258	Eumenorrheic	30	luteal	0	35.755469053744505	92.13281631759158	5.171806975151366	5.728815955809669	2.9465430538960753	0.3189438182366595	0.9712009118612324	12.91030831762358	3.0312301746644024
4	1	27	28.925925925925924	30	26.018528977550258	Eumenorrheic	30	luteal	0	17.840833537570774	94.44017286560184	4.499914432638688	9.568013799927227	2.9465430538960753	0.2801633687029994	0.9337928809667598	12.91030831762358	3.0312301746644024
4	1	28	30.0	30	26.018528977550258	Eumenorrheic	30	luteal	0	41.04254519206773	95.04224079083768	5.202005797709032	7.6698118799575745	2.9465430538960753	0.38363206789756865	0.9586235419943396	12.91030831762358	3.0312301746644024
4	2	1	1.0	30	26.018528977550258	Eumenorrheic	28	follicular	0	26.137036670399763	90.61064994847759	9.416436370910207	6.596057218885271	2.9465430538960753	0.393375208180358	0.9644503523614761	12.91030831762358	3.0312301746644024
4	2	2	2.0	30	26.018528977550258	Eumenorrheic	28	follicular	0	21.812776684527158	94.24895434484455	7.45939694863724	9.860783926876374	2.9465430538960753	0.3679640912297236	0.9668149815593402	12.91030831762358	3.0312301746644024
4	2	3	3.0	30	26.018528977550258	Eumenorrheic	28	follicular	0	29.365717631002767	92.800397848131	7.687539575724451	9.58216406472587	2.9465430538960753	0.33549161875463596	0.9792376628652828	12.910308317623931	3.0312301746644024
4	2	4	4.0	30	26.018528977550258	Eumenorrheic	28	follicular	0	14.04158129429642	91.54051210716277	6.910412573086802	10.95179228909932	2.9465430538960753	0.30080848471441135	0.9551158167819833	12.910308317800032	3.0312301746644046
4	2	5	5.0	30	26.018528977550258	Eumenorrheic	28	follicular	0	36.306130951640704	89.09331470421178	6.648467995079007	2.6784084814456355	2.9465430538960753	0.31824291117507925	0.9636396000661781	12.910308361710467	3.0312301746658816
4	2	6	6.0	30	26.018528977550258	Eumenorrheic	28	follicular	0	35.623018668524914	91.8900183807805	6.144324815715341	8.949095359326806	2.9465430538960753	0.36390128682554096	0.9864983072227682	12.910313818096997	3.031230175206055
4	2	7	7.0	30	26.018528977550258	Eumenorrheic	28	follicular	0	7.363676186387751	79.82815470479989	6.851856231603157	6.375977266904506	2.9465430538960753	0.4028015135586784	0.9914597000873635	12.910651004390777	3.031230273672529
4	2	8	8.0	30	26.018528977550258	Eumenorrheic	28	follicular	0	20.57655386497325	80.60802787657374	7.189773960265255	6.3222414460905	2.9465430538960753	0.33590606352517527	0.9379556212947551	12.920969397780466	3.0312392117392393
4	2	9	9.0	30	26.018528977550258	Eumenorrheic	28	follicular	0	27.90144162614071	72.6305832659541	5.4239480259851325	7.274262968248088	2.9465430538960753	0.3716584404113507	0.972504018291412	13.075927902820672	3.0316420744110917
4	2	10	10.0	30	26.018528977550258	Eumenorrheic	28	follicular	0	9.154263136971561	81.69843379393996	5.713815292879186	13.98161415703268	2.9465430538960753	0.4090118611137762	1.0156716513612631	14.195088373614038	3.0406049696880926
4	2	11	11.0	30	26.018528977550258	Eumenorrheic	28	follicular	0	79.56022473756977	77.14287723789965	5.472418644442862	13.97292492574297	2.9465430538960753	0.3764161311524536	1.0742229508064753	17.887134691499963	3.137776541849602
4	2	12	12.0	30	26.018528977550258	Eumenorrheic	28	follicular	0	234.25208438904278	68.37126375368113	4.9584651544987635	10.867597630757219	2.9465430538960753	0.32516054084484863	1.1131425391486889	22.537127243676036	3.6359053261563687
4	2	13	13.0	30	26.018528977550258	Eumenorrheic	28	peri-ovulatory	0	232.4035075905897	73.40601913415294	7.554829886169362	47.405319232009184	2.9465430538960753	0.33886159416622075	1.1935395589195874	22.208954569839594	4.744841040837958
4	2	14	14.0	30	26.018528977550258	Eumenorrheic	28	peri-ovulatory	1	98.27767391775225	67.58288926315623	7.400828491984779	76.99511548753131	2.9465430538960753	0.3363541218358039	1.131903349430992	17.395316699947852	5.4562143143959245
4	2	15	15.0	30	26.018528977550258	Eumenorrheic	28	peri-ovulatory	0	37.097834172680685	72.91957535713601	5.1020837692205	38.06203492613697	2.9465430538960753	0.3512865850410776	1.0381698469444711	13.990531272169667	4.744841040837958
4	2	16	16.0	30	26.018528977550258	Eumenorrheic	28	luteal	0	35.935359443128505	58.65968698737692	5.645495530584354	12.02673142952082	2.9465430538960753	0.37394097838857554	1.0035721840849356	13.040226565286993	3.6359053261563687
4	2	17	17.0	30	26.018528977550258	Eumenorrheic	28	luteal	0	42.07053520037985	65.21869518448489	5.694574660166631	10.120615305014635	2.9465430538960753	0.2849944026466856	0.953814781778974	12.918110812935884	3.137776541849602
4	2	18	18.0	30	26.018528977550258	Eumenorrheic	28	luteal	0	41.347442817576365	73.94929082212661	5.580727132850914	6.352580728603821	2.9465430538960753	0.3315743837633392	0.9366952436317976	12.910542310959215	3.0406049696880926
4	2	19	19.0	30	26.018528977550258	Eumenorrheic	28	luteal	0	57.536317121157126	76.42847268234337	5.40628324199829	10.62587033037585	2.9465430538960753	0.29253544846192125	0.9489027266112746	12.910311821752455	3.0316420744110917
4	2	20	20.0	30	26.018528977550258	Eumenorrheic	28	luteal	0	125.67515978390375	79.28748637143329	6.592109945361754	10.03526829049681	2.9465430538960753	0.3071057772206176	0.9795290127445679	12.91030834382732	3.0312392117392393
4	2	21	21.0	30	26.018528977550258	Eumenorrheic	28	luteal	0	73.10523572101377	85.51192083243834	6.898226268704589	8.024180434454996	2.9465430538960753	0.26060691883773673	0.9393927199603078	12.910308317721427	3.031230273672529
4	2	22	22.0	30	26.018528977550258	Eumenorrheic	28	luteal	0	36.36735880204375	84.26658267049818	5.915330321116875	9.559784116417228	2.9465430538960753	0.31414174007972323	0.9599118010902927	12.910308317623763	3.031230175206055
4	2	23	23.0	30	26.018528977550258	Eumenorrheic	28	luteal	0	19.7182805595821	84.4726834648573	5.0402051717611505	14.403662597418387	2.9465430538960753	0.28500190692285005	0.9565302297628698	12.91030831762358	3.0312301746658816
4	2	24	24.0	30	26.018528977550258	Eumenorrheic	28	luteal	0	10.09286832702621	83.54986268426023	3.921885443436225	9.80453902485555	2.9465430538960753	0.266856077224825	0.9549338904747111	12.91030831762358	3.0312301746644046
4	2	25	25.0	30	26.018528977550258	Eumenorrheic	28	luteal	0	22.28471502688183	87.31857455357708	5.044123109299217	9.669395110502899	2.9465430538960753	0.25510041680007833	0.9644917076850997	12.91030831762358	3.0312301746644024
4	2	26	26.0	30	26.018528977550258	Eumenorrheic	28	luteal	0	34.85939013824235	92.44639333544427	5.3708083899537105	6.802068930634638	2.9465430538960753	0.33186249392560435	0.9631165231821668	12.91030831762358	3.0312301746644024
4	2	27	27.0	30	26.018528977550258	Eumenorrheic	28	luteal	0	20.654983334439695	89.75922679378225	5.797579000255677	5.835807563525465	2.9465430538960753	0.32969383268423397	0.9065794046373206	12.91030831762358	3.0312301746644024
4	2	28	28.0	30	26.018528977550258	Eumenorrheic	28	luteal	0	30.835659577429816	93.98996455055017	6.663263952421322	8.613611216599633	2.9465430538960753	0.26873982024652676	0.9506105704168423	12.91030831762358	3.0312301746644024
4	3	1	1.0	30	26.018528977550258	Eumenorrheic	27	follicular	0	23.379397513437326	86.62073728276957	8.824837854471895	6.086919578035088	2.9465430538960753	0.36917008495158715	0.9805314408767162	12.91030831762358	3.0312301746644024
4	3	2	1.9629629629629628	30	26.018528977550258	Eumenorrheic	27	follicular	0	24.432144593784795	98.07891941971222	8.60412585519118	6.713985531456797	2.9465430538960753	0.33754812471705975	0.9470659730192299	12.91030831762362	3.0312301746644024
4	3	3	2.9259259259259256	30	26.018528977550258	Eumenorrheic	27	follicular	0	44.31430223592596	92.17792030337404	7.393983925516729	10.856905916682921	2.9465430538960753	0.3194285984694705	0.9876345433187387	12.910308317643105	3.0312301746644037
4	3	4	3.888888888888889	30	26.018528977550258	Eumenorrheic	27	follicular	0	36.88563967130778	93.15630737573393	7.913592406461779	7.033483966696685	2.9465430538960753	0.32904189582396676	0.9579136084798155	12.910308322769657	3.031230174665138
4	3	5	4.851851851851851	30	26.018528977550258	Eumenorrheic	27	follicular	0	15.777604360946796	97.91258103758096	7.857616768226803	14.029138399148222	2.9465430538960753	0.33850684481041554	0.9940215695851741	12.910309029987342	3.031230174900432
4	3	6	5.814814814814815	30	26.018528977550258	Eumenorrheic	27	follicular	0	26.600933607125235	91.61294779070198	6.034118456552108	10.315030212901526	2.9465430538960753	0.37581897653231544	0.9525534677855432	12.910360109360186	3.0312302144334407
4	3	7	6.777777777777778	30	26.018528977550258	Eumenorrheic	27	follicular	0	42.38089524340337	91.88987985908602	5.687125688457567	10.515652221422105	2.9465430538960753	0.36380937182190526	0.9540325136501828	12.912285980587072	3.031233693966984
4	3	8	7.7407407407407405	30	26.018528977550258	Eumenorrheic	27	follicular	0	31.496137902791844	85.12210979746683	4.323979412230507	9.510150701042688	2.9465430538960753	0.39192323554094405	0.9295375646762445	12.949970557788854	3.0313937437686937
4	3	9	8.703703703703702	30	26.018528977550258	Eumenorrheic	27	follicular	0	37.66572990370827	70.57628038507278	5.095013261708631	9.413448294100764	2.9465430538960753	0.34127811212828085	0.9380039823916537	13.32807649180989	3.035222988809958
4	3	10	9.666666666666666	30	26.018528977550258	Eumenorrheic	27	follicular	0	37.87955870102441	79.31559960296488	6.760456812470562	10.274952827993912	2.9465430538960753	0.3210136937883982	0.969318433596403	15.221450247407674	3.082420756759736
4	3	11	10.62962962962963	30	26.018528977550258	Eumenorrheic	27	follicular	0	130.89919269553056	75.75374383823092	5.31144836178796	3.24600395080434	2.9465430538960753	0.34395231563803735	1.0865284102630377	19.62538589107864	3.375924547131008
4	3	12	11.592592592592592	30	26.018528977550258	Eumenorrheic	27	follicular	0	271.67297760650376	66.29454596814233	5.581275417146033	22.329048305465122	2.9465430538960753	0.3811826547507821	1.1634961836402973	23.157588334328537	4.250251970496547
4	3	13	12.555555555555555	30	26.018528977550258	Eumenorrheic	27	peri-ovulatory	1	173.35314527299315	61.776912398269	5.898916820539714	62.91207611385682	2.9465430538960753	0.3561481737093784	1.1646341816880281	21.123261104868494	5.295467268825097
4	3	14	13.518518518518517	30	26.018528977550258	Eumenorrheic	27	peri-ovulatory	0	66.37374182229118	70.71918260429995	6.419885207601575	66.37873145079803	2.9465430538960753	0.3550253589674708	1.0713545104597075	16.36749794412704	5.24007640726137
4	3	15	14.481481481481481	30	26.018528977550258	Eumenorrheic	27	luteal	0	0.0	70.92297864051112	5.436413545717309	19.63539578199431	2.9465430538960753	0.3032145531072671	0.9898267645275818	13.674637125628799	4.162958587121421
4	3	16	15.444444444444445	30	26.018528977550258	Eumenorrheic	27	luteal	0	8.081551285761893	64.96885371962176	4.803705815024071	7.154569156580571	2.9465430538960753	0.3200666307733851	0.9686480717819633	12.999058735948196	3.3357756188194485
4	3	17	16.407407407407405	30	26.018528977550258	Eumenorrheic	27	luteal	0	28.121882245469536	73.8562922742156	6.712153443968186	7.1019633129210815	2.9465430538960753	0.29780586721989166	0.9190526914618784	12.915720765679673	3.0742724426903996
4	3	18	17.37037037037037	30	26.018528977550258	Eumenorrheic	27	luteal	0	23.959076736131315	74.85356773834664	4.898429209267295	5.414128442446005	2.9465430538960753	0.2748279833414175	0.9740705481261895	12.910481678153799	3.0344251781815395
4	3	19	18.333333333333332	30	26.018528977550258	Eumenorrheic	27	luteal	0	52.59098536114014	69.32698886222029	5.247330329191647	7.1016970357842295	2.9465430538960753	0.31640908633677367	0.9726219906508499	12.91031123397506	3.0313547352628665
4	3	20	19.296296296296298	30	26.018528977550258	Eumenorrheic	27	luteal	0	76.64616340619446	77.59034405153345	5.982141193639386	5.263180992042798	2.9465430538960753	0.2672964492005574	0.9996887389698168	12.910308343390508	3.031232725151814
4	3	21	20.25925925925926	30	26.018528977550258	Eumenorrheic	27	luteal	0	98.85541673094333	74.18686786285808	4.382003543441591	11.636967111081546	2.9465430538960753	0.24287964516222238	0.9753786646380747	12.910308317743148	3.0312302020926993
4	3	22	21.22222222222222	30	26.018528977550258	Eumenorrheic	27	luteal	0	74.5575884399729	86.40259873078003	5.558380702502797	8.11850838457576	2.9465430538960753	0.2891784154014635	0.9740463167543288	12.910308317623873	3.0312301748193224
4	3	23	22.185185185185183	30	26.018528977550258	Eumenorrheic	27	luteal	0	46.41774731799282	90.4953399049433	5.558432019964372	6.265133489993622	2.9465430538960753	0.2745507323161884	0.9525856548869697	12.91030831762358	3.031230174664862
4	3	24	23.14814814814815	30	26.018528977550258	Eumenorrheic	27	luteal	0	14.810317627774003	87.25071595756825	6.823512605569714	12.723570800271808	2.9465430538960753	0.2926113091258235	1.0183457490754027	12.91030831762358	3.0312301746644033
4	3	25	24.11111111111111	30	26.018528977550258	Eumenorrheic	27	luteal	0	26.983776805587212	87.53758177885076	7.044972856771785	7.774582137090291	2.9465430538960753	0.2307239539600005	1.0030735817143854	12.91030831762358	3.0312301746644024
4	3	26	25.074074074074073	30	26.018528977550258	Eumenorrheic	27	luteal	0	38.41689872215624	90.29291611422731	5.065840167308511	5.743159171869495	2.9465430538960753	0.30777467312380746	0.9643541458751455	12.91030831762358	3.0312301746644024
4	3	27	26.037037037037035	30	26.018528977550258	Eumenorrheic	27	luteal	0	21.09646027439769	93.72715687990765	3.7546538903526727	14.375151730487929	2.9465430538960753	0.28321219020676897	0.9533977210983328	12.91030831762358	3.0312301746644024
4	3	28	27.0	30	26.018528977550258	Eumenorrheic	27	luteal	0	17.072939033609444	92.02855414114259	5.622271662850942	10.31535810853801	2.9465430538960753	0.2880589864348538	1.0099491698173573	12.91030831762358	3.0312301746644024
5	1	1	1.0	31	22.87746505528951	Eumenorrheic	29	follicular	0	43.66923528059831	55.943269980230696	11.114225130003542	4.822211130616646	2.2423444806941943	0.5612391218716741	0.9854385667388039	12.046618350128988	1.913036754892372
5	1	2	2.037037037037037	31	22.87746505528951	Eumenorrheic	29	follicular	0	17.388630317381143	52.99429791180447	9.665168718163422	6.1220615164352825	2.2423444806941943	0.5349767335619879	0.9951206976031476	12.0466183501323	1.913036754892372
5	1	3	3.074074074074074	31	22.87746505528951	Eumenorrheic	29	follicular	0	22.361931778888174	58.8237292137986	10.392275626186855	4.4004222630705225	2.2423444806941943	0.5243741801257498	1.0080711290681494	12.04661835172126	1.9130367548923741
5	1	4	4.111111111111111	31	22.87746505528951	Eumenorrheic	29	follicular	0	20.567363473909307	61.55258897726239	7.902590801695835	2.5931261566859645	2.2423444806941943	0.549779986362222	1.045613344654787	12.046618712263884	1.9130367548942342
5	1	5	5.148148148148148	31	22.87746505528951	Eumenorrheic	29	follicular	0	12.9899535916917	53.02186917681586	9.836724034131436	2.4097554816343156	2.2423444806941943	0.5512350476190409	1.0046103262967292	12.04665737801877	1.9130367556649799
5	1	6	6.185185185185185	31	22.87746505528951	Eumenorrheic	29	follicular	0	12.34872548058818	63.27747312008353	7.28114576198281	6.446896319219605	2.2423444806941943	0.5267663082252398	1.025331003986794	12.048611465370676	1.9130369067925492
5	1	7	7.222222222222221	31	22.87746505528951	Eumenorrheic	29	follicular	0	34.221719007867065	47.60471781711421	6.847440915595429	6.619050639452287	2.2423444806941943	0.5410687871032867	1.0181657514356115	12.09485114199621	1.913050906639093
5	1	8	8.25925925925926	31	22.87746505528951	Eumenorrheic	29	follicular	0	21.875408189183638	46.92355402969342	8.254383572859881	6.069837022296967	2.2423444806941943	0.5411394097655765	1.0101035838430361	12.599720112157623	1.9136615166867046
5	1	9	9.296296296296296	31	22.87746505528951	Eumenorrheic	29	follicular	0	75.53478531999858	47.75114241674295	7.329963646823576	3.9108793655778045	2.2423444806941943	0.48931832955522897	1.042647394665214	15.052143270912447	1.9261066327852339
5	1	10	10.333333333333332	31	22.87746505528951	Eumenorrheic	29	follicular	0	219.37273370316595	51.01107378644784	8.753888329758272	3.442228886745749	2.2423444806941943	0.5541386756788328	1.145047718603158	19.785679441974587	2.0425998299565
5	1	11	11.37037037037037	31	22.87746505528951	Eumenorrheic	29	follicular	0	262.5145658059013	47.975536155042846	8.700540643308178	5.433360134591327	2.2423444806941943	0.5819314170039717	1.2673081024238795	21.48959393754102	2.521653103648252
5	1	12	12.407407407407407	31	22.87746505528951	Eumenorrheic	29	peri-ovulatory	0	141.49102008898828	42.87206410852692	11.171965647327522	46.951131281746385	2.2423444806941943	0.5679675286419478	1.3133930228897646	17.506485922989	3.2677851081891425
5	1	13	13.444444444444443	31	22.87746505528951	Eumenorrheic	29	peri-ovulatory	1	42.508966140458924	49.10488424910666	9.78442109684109	50.38633462096956	2.2423444806941943	0.5470760301038091	1.165897235190611	13.542537086461852	3.3420172457584854
5	1	14	14.481481481481481	31	22.87746505528951	Eumenorrheic	29	luteal	0	7.5600290536185675	37.94634619398988	7.507473730128434	10.498276624234924	2.2423444806941943	0.5431076724011163	1.074995145268483	12.240835038501107	2.6272807828392004
5	1	15	15.518518518518517	31	22.87746505528951	Eumenorrheic	29	luteal	0	9.09342079423175	44.38442357639844	8.402544027499818	3.6706514496477993	2.2423444806941943	0.4908068873954311	1.0174275624668974	12.058566969805238	2.082205289072684
5	1	16	16.555555555555557	31	22.87746505528951	Eumenorrheic	29	luteal	0	12.727390310484932	41.281694756115265	8.313095200231722	1.6634777724808694	2.2423444806941943	0.49738684773399566	1.0556408553774745	12.046966688712324	1.9320232676306175
5	1	17	17.59259259259259	31	22.87746505528951	Eumenorrheic	29	luteal	0	26.6931104721838	38.83778120482807	7.312927291225632	3.3032879972639964	2.2423444806941943	0.4857143047153855	1.0157086593946094	12.046623162267004	1.9140465272413612
5	1	18	18.62962962962963	31	22.87746505528951	Eumenorrheic	29	luteal	0	92.86142306401341	42.6670996507026	8.980421312727813	1.665465479315365	2.2423444806941943	0.47318738025142404	1.0062628985035043	12.046618381630193	1.9130622029355768
5	1	19	19.666666666666664	31	22.87746505528951	Eumenorrheic	29	luteal	0	108.81044375022164	48.37451818333059	7.926620304968155	5.098464030540833	2.2423444806941943	0.5290681807245532	1.0481314319717652	12.0466183502267	1.9130370587974541
5	1	20	20.703703703703702	31	22.87746505528951	Eumenorrheic	29	luteal	0	62.208574341102384	44.825595612345495	9.196030951254045	3.823609111445327	2.2423444806941943	0.4953767075693035	1.0222191967749974	12.046618350129128	1.913036756612157
5	1	21	21.74074074074074	31	22.87746505528951	Eumenorrheic	29	luteal	0	49.82749756225221	41.09010478577614	7.539010126005471	0.8164179130159974	2.2423444806941943	0.5290215102012438	0.9822363267858041	12.046618350128984	1.9130367548969838
5	1	22	22.77777777777778	31	22.87746505528951	Eumenorrheic	29	luteal	0	23.02392150674847	51.06672168531922	7.999024851182763	7.134828021495768	2.2423444806941943	0.4959858979022985	1.0161398623541393	12.046618350128984	1.913036754892378
5	1	23	23.814814814814813	31	22.87746505528951	Eumenorrheic	29	luteal	0	52.2157321483015	49.08793818707646	8.205683543593574	2.2566380195996647	2.2423444806941943	0.5697926291249363	1.043971121478643	12.046618350128984	1.913036754892372
5	1	24	24.85185185185185	31	22.87746505528951	Eumenorrheic	29	luteal	0	42.29685292946162	52.12719993072553	8.762470342386354	5.836438599184729	2.2423444806941943	0.4523087417153763	0.9817718968282352	12.046618350128984	1.913036754892372
5	1	25	25.888888888888886	31	22.87746505528951	Eumenorrheic	29	luteal	0	23.909753991263358	64.03406448564495	7.2951208382950465	4.347477799225646	2.2423444806941943	0.5015420649098223	1.0398230435524127	12.046618350128984	1.913036754892372
5	1	26	26.925925925925927	31	22.87746505528951	Eumenorrheic	29	luteal	0	22.610227975203674	52.019486672082984	8.866528903805548	5.266384225360831	2.2423444806941943	0.48307802695402036	1.003608971783492	12.046618350128984	1.913036754892372
5	1	27	27.962962962962962	31	22.87746505528951	Eumenorrheic	29	luteal	0	25.671476570237218	58.61567721609259	9.870169317489033	3.57644710014997	2.2423444806941943	0.5443572548978117	1.0001791814979475	12.046618350128984	1.913036754892372
5	1	28	29.0	31	22.87746505528951	Eumenorrheic	29	luteal	0	27.843685564851597	56.121067901651635	8.677479801702777	2.487316839981669	2.2423444806941943	0.5337300895980692	1.0299921258077565	12.046618350128984	1.913036754892372
5	2	1	1.0	31	22.87746505528951	Eumenorrheic	24	follicular	0	34.77700448768475	59.30311744284555	9.733792010722238	3.9813535813017165	2.2423444806941943	0.5562832852081522	0.9900881421355945	12.046618350427526	1.9130367548923732
5	2	2	1.8518518518518519	31	22.87746505528951	Eumenorrheic	24	follicular	0	24.24335837788424	64.34599804204855	9.640878250031449	6.444928661902177	2.2423444806941943	0.535314182711106	1.0009572903431747	12.046618382510372	1.913036754892739
5	2	3	2.7037037037037037	31	22.87746505528951	Eumenorrheic	24	follicular	0	5.926702311364576	58.80744968415408	9.452204577439066	4.953469699406081	2.2423444806941943	0.505687847120613	1.0131435999467415	12.046620472068748	1.9130367549563008
5	2	4	3.5555555555555554	31	22.87746505528951	Eumenorrheic	24	follicular	0	33.68787797060609	48.89640410936828	8.917093748098708	4.068340076014657	2.2423444806941943	0.5846427622870108	1.0123118579217196	12.0467023577929	1.9130367616174557
5	2	5	4.407407407407407	31	22.87746505528951	Eumenorrheic	24	follicular	0	42.816276783597694	55.1171521247383	9.452603843158291	3.9872422255463222	2.2423444806941943	0.6191103636592977	0.9945923845636535	12.048627688350406	1.9130371823032328
5	2	6	5.259259259259259	31	22.87746505528951	Eumenorrheic	24	follicular	0	47.740241250385864	54.17327564883573	7.95698789791454	3.438443136587222	2.2423444806941943	0.5840083272000338	1.0357579030572412	12.075654261590701	1.9130531661436943
5	2	7	6.111111111111111	31	22.87746505528951	Eumenorrheic	24	follicular	0	44.54318999583149	53.93408456991369	8.080979599595473	5.476563101942439	2.2423444806941943	0.49414376145712313	0.9816153284165413	12.300111461588946	1.9134174577347782
5	2	8	6.962962962962963	31	22.87746505528951	Eumenorrheic	24	follicular	0	56.32069475524568	53.64812406161093	8.769495095861519	2.917391920618266	2.2423444806941943	0.5637662848938806	1.0403838246530566	13.383660632095582	1.9183723003336954
5	2	9	7.814814814814815	31	22.87746505528951	Eumenorrheic	24	follicular	0	90.25372948710564	43.52575922704886	8.753576771736537	5.380312386646041	2.2423444806941943	0.5651154040669609	1.1020900809868366	16.307234422289177	1.958214006557826
5	2	10	8.666666666666666	31	22.87746505528951	Eumenorrheic	24	follicular	0	226.55890201905146	47.79982920000604	8.569342879107108	6.194387184187897	2.2423444806941943	0.5804119499002467	1.1894017531514487	20.249150510768658	2.144141611536946
5	2	11	9.518518518518517	31	22.87746505528951	Eumenorrheic	24	follicular	0	277.1181452163608	43.90734708039265	9.144184780286686	9.730882125386643	2.2423444806941943	0.6241534755816505	1.292307028853762	21.587132127265935	2.627280782839199
5	2	12	10.37037037037037	31	22.87746505528951	Eumenorrheic	24	peri-ovulatory	0	202.56912017631782	46.932425902413996	8.336449968764468	43.456237692662384	2.2423444806941943	0.5810059011112371	1.3040270192114214	18.750770543738618	3.246657811446777
5	2	13	11.222222222222221	31	22.87746505528951	Eumenorrheic	24	peri-ovulatory	1	93.46294817271543	49.176057031241626	9.542709092101935	59.28474905669133	2.2423444806941943	0.5906660008483435	1.188691916727576	14.892810701667798	3.417447929858635
5	2	14	12.074074074074073	31	22.87746505528951	Eumenorrheic	24	luteal	0	23.69067821877229	37.52638134923868	7.531931646295079	20.07521921636166	2.2423444806941943	0.5159298801555275	1.1018064151884204	12.776635243566664	2.9383319879433154
5	2	15	12.925925925925926	31	22.87746505528951	Eumenorrheic	24	luteal	0	21.674803902033023	42.36818684294698	8.09466846809053	7.1096845599052525	2.2423444806941943	0.5167302772449253	1.0645352014955372	12.159741074023508	2.335199209436638
5	2	16	13.777777777777779	31	22.87746505528951	Eumenorrheic	24	luteal	0	10.829719812137638	44.0499007667547	7.381327531178342	6.560946567654561	2.2423444806941943	0.47576058467333576	1.0142560533638527	12.057208816324955	2.0180535003215425
5	2	17	14.62962962962963	31	22.87746505528951	Eumenorrheic	24	luteal	0	13.824703907277796	46.45218747889015	9.86129888988418	5.763762024934966	2.2423444806941943	0.44024114465167785	1.0204608807531856	12.047217352557679	1.9288196178032715
5	2	18	15.481481481481483	31	22.87746505528951	Eumenorrheic	24	luteal	0	32.88078898670729	43.00652814200491	8.638773408579565	5.848474166375198	2.2423444806941943	0.5344343349506782	1.0356143299853902	12.046638818834076	1.914469804729899
5	2	19	16.333333333333332	31	22.87746505528951	Eumenorrheic	24	luteal	0	34.38640556953306	37.02489956549999	8.933510959868354	4.514658759626947	2.2423444806941943	0.5044541339262374	0.9743114235992344	12.04661877270071	1.9131153662116525
5	2	20	17.185185185185187	31	22.87746505528951	Eumenorrheic	24	luteal	0	102.09528548363097	51.071102475916014	9.027140738635165	8.280072055872193	2.2423444806941943	0.5217019250626762	1.003624422254309	12.046618355399568	1.9130393601888716
5	2	21	18.037037037037035	31	22.87746505528951	Eumenorrheic	24	luteal	0	134.03394005234637	49.08361015316058	9.079395646584473	7.457455541137973	2.2423444806941943	0.49408165869686255	0.992353255713887	12.046618350168702	1.9130368070571675
5	2	22	18.88888888888889	31	22.87746505528951	Eumenorrheic	24	luteal	0	91.32077324174496	50.15057518933151	8.183869138637252	0.9223242557010778	2.2423444806941943	0.5043091510941456	0.9979021016200417	12.046618350129165	1.9130367555233962
5	2	23	19.74074074074074	31	22.87746505528951	Eumenorrheic	24	luteal	0	33.80293657543716	46.94198693510028	8.447090419445226	3.230258215770812	2.2423444806941943	0.4992499817052885	0.9909510595397301	12.046618350128984	1.9130367548969838
5	2	24	20.59259259259259	31	22.87746505528951	Eumenorrheic	24	luteal	0	22.76940935909564	50.61476959606238	8.20387233694559	6.384468687838662	2.2423444806941943	0.5506249071990013	1.0007840760237554	12.046618350128984	1.9130367548923923
5	2	25	21.444444444444443	31	22.87746505528951	Eumenorrheic	24	luteal	0	26.41632272809991	51.84507048686971	10.75921504509162	4.704706900517143	2.2423444806941943	0.5354685150168383	1.0247284955603213	12.046618350128984	1.913036754892372
5	2	26	22.296296296296298	31	22.87746505528951	Eumenorrheic	24	luteal	0	36.59506547128879	61.975190634421594	7.359404591302076	6.8555351371143995	2.2423444806941943	0.565736278886949	1.0207621602697126	12.046618350128984	1.913036754892372
5	2	27	23.148148148148145	31	22.87746505528951	Eumenorrheic	24	luteal	0	29.32813958930537	51.37199895852179	7.762814076774491	9.154985388808576	2.2423444806941943	0.5394307017975403	1.0333886588273364	12.046618350128984	1.913036754892372
5	2	28	24.0	31	22.87746505528951	Eumenorrheic	24	luteal	0	38.77048755910896	61.07434311816653	7.793273633927454	2.236100172836206	2.2423444806941943	0.49420018992649545	1.0104243152051722	12.046618350128984	1.913036754892372
5	3	1	1.0	31	22.87746505528951	Eumenorrheic	27	follicular	0	13.248236314550434	60.61141043026603	10.376404449327799	3.659197834403823	2.2423444806941943	0.49054460918121023	1.0291064159898136	12.046618350128984	1.913036754892372
5	3	2	1.9629629629629628	31	22.87746505528951	Eumenorrheic	27	follicular	0	38.50550543853731	54.02164499296422	9.570512704268108	6.956437064045957	2.2423444806941943	0.5430101537533679	0.9970071059924818	12.046618350129068	1.913036754892372
5	3	3	2.9259259259259256	31	22.87746505528951	Eumenorrheic	27	follicular	0	23.571526622690552	56.9173807211099	9.470449866168352	3.5760240874035967	2.2423444806941943	0.5534189221422638	1.0026465448361184	12.046618350167636	1.9130367548923728
5	3	4	3.888888888888889	31	22.87746505528951	Eumenorrheic	27	follicular	0	23.53983347568141	51.94599206388429	10.421503527775506	3.6821148759553233	2.2423444806941943	0.5724439298018291	1.0315198377950154	12.046618359507736	1.9130367548928362
5	3	5	4.851851851851851	31	22.87746505528951	Eumenorrheic	27	follicular	0	34.34899276681536	54.50673862295566	9.129880083633822	4.427749474156114	2.2423444806941943	0.63801215057642	1.0173076576835627	12.046619545331877	1.9130367550413323
5	3	6	5.814814814814815	31	22.87746505528951	Eumenorrheic	27	follicular	0	14.327723753530831	49.292931474006515	9.348608508650866	6.826948961155937	2.2423444806941943	0.48442088302056	1.039668651395644	12.046698346713379	1.9130367799909715
5	3	7	6.777777777777778	31	22.87746505528951	Eumenorrheic	27	follicular	0	16.556542370854324	55.213879681717415	8.436675771652993	1.5273165125828663	2.2423444806941943	0.5966743289119842	1.0258942727136973	12.049430473729098	1.9130389759560333
5	3	8	7.7407407407407405	31	22.87746505528951	Eumenorrheic	27	follicular	0	27.036669449331853	46.76606785322048	8.510894436920541	7.680171050161503	2.2423444806941943	0.5527163649520597	0.9588021279942438	12.098537852165522	1.9131399848321797
5	3	9	8.703703703703702	31	22.87746505528951	Eumenorrheic	27	follicular	0	37.248820683748335	42.51862679561513	8.02610937647006	3.7973911601422925	2.2423444806941943	0.5360235329898638	1.0612540748951895	12.55007233694902	1.9155566559806314
5	3	10	9.666666666666666	31	22.87746505528951	Eumenorrheic	27	follicular	0	78.15586496513461	41.059294548277826	8.294008087909429	5.852739812867601	2.2423444806941943	0.536541999618797	1.0907995612200847	14.61064303984561	1.945343593835591
5	3	11	10.62962962962963	31	22.87746505528951	Eumenorrheic	27	follicular	0	169.51502582739678	44.38149989159198	9.215449042043488	2.3438112119190113	2.2423444806941943	0.5917520211188791	1.192208245774859	18.90493880774741	2.1305764881810796
5	3	12	11.592592592592592	31	22.87746505528951	Eumenorrheic	27	follicular	0	243.509313489929	41.94742343502793	8.774027305996679	11.527108957870851	2.2423444806941943	0.48044626286696385	1.3180445026398588	21.68150250780337	2.682372425912466
5	3	13	12.555555555555555	31	22.87746505528951	Eumenorrheic	27	peri-ovulatory	1	198.70250765252524	47.81093242203287	9.287822063338803	50.45744659104828	2.2423444806941943	0.5787944424347544	1.2757335979828925	19.155616047274318	3.3420172457584845
5	3	14	13.518518518518517	31	22.87746505528951	Eumenorrheic	27	peri-ovulatory	0	47.50719590216559	39.94181942629811	8.245998786826371	44.08962666465797	2.2423444806941943	0.5229741110405927	1.1778472062865166	14.801502892660151	3.3070595724870055
5	3	15	14.481481481481481	31	22.87746505528951	Eumenorrheic	27	luteal	0	41.0312675355605	38.357286490270255	8.415919756944978	11.959185175167118	2.2423444806941943	0.5216718185141758	1.0721648308210032	12.607319676580712	2.6272807828392004
5	3	16	15.444444444444445	31	22.87746505528951	Eumenorrheic	27	luteal	0	36.28538325614962	45.145007511716905	7.5066484603675425	6.399102898532801	2.2423444806941943	0.5120628393324216	1.057696882804404	12.106555062479652	2.105238136718524
5	3	17	16.407407407407405	31	22.87746505528951	Eumenorrheic	27	luteal	0	27.83886950428033	37.35969813033928	8.837872063061898	4.1974489169970965	2.2423444806941943	0.4997945778940205	0.9937760858525524	12.049983368222346	1.9402011191943267
5	3	18	17.37037037037037	31	22.87746505528951	Eumenorrheic	27	luteal	0	49.347114016011986	44.03945660544312	7.999502243354713	4.110183418096419	2.2423444806941943	0.5216915154151633	1.0003249814680535	12.04671757374332	1.915053150483634
5	3	19	18.333333333333332	31	22.87746505528951	Eumenorrheic	27	luteal	0	82.22095706520727	48.92507657121016	9.711394470213259	3.6589906853907075	2.2423444806941943	0.4639475915552746	1.0412738204067125	12.046619886782077	1.9131153662116525
5	3	20	19.296296296296298	31	22.87746505528951	Eumenorrheic	27	luteal	0	119.16880053834322	53.67667774333238	8.482686636552446	5.165437006667032	2.2423444806941943	0.5709506740295995	0.9831435137577047	12.046618362627825	1.913038364528025
5	3	21	20.25925925925926	31	22.87746505528951	Eumenorrheic	27	luteal	0	82.36322839697449	46.68629027209577	8.3915927579475	4.600738026245923	2.2423444806941943	0.5115363140470044	0.997383911755455	12.046618350182378	1.9130367722026178
5	3	22	21.22222222222222	31	22.87746505528951	Eumenorrheic	27	luteal	0	28.386564580957856	50.90344225749098	7.731723560866639	3.606620355540214	2.2423444806941943	0.4850993981695467	0.9983491870052407	12.046618350129105	1.9130367549901435
5	3	23	22.185185185185183	31	22.87746505528951	Eumenorrheic	27	luteal	0	22.24126867736263	50.954486232387616	9.413943554912011	1.3834419280419357	2.2423444806941943	0.5414634577783553	0.9984897442819228	12.046618350128984	1.9130367548926621
5	3	24	23.14814814814815	31	22.87746505528951	Eumenorrheic	27	luteal	0	32.09993758596642	53.46340416085766	8.32234476094785	2.886936414701582	2.2423444806941943	0.4997526757456663	1.002620892671559	12.046618350128984	1.9130367548923723
5	3	25	24.11111111111111	31	22.87746505528951	Eumenorrheic	27	luteal	0	20.563160251944822	55.13258723004504	7.097493704263823	6.130537712405294	2.2423444806941943	0.5200290138147049	0.9885583788054316	12.046618350128984	1.913036754892372
5	3	26	25.074074074074073	31	22.87746505528951	Eumenorrheic	27	luteal	0	38.38966711419772	54.93592875850333	8.613209102836626	7.659786815792555	2.2423444806941943	0.5212822850888859	1.0258339051888117	12.046618350128984	1.913036754892372
5	3	27	26.037037037037035	31	22.87746505528951	Eumenorrheic	27	luteal	0	24.330958757611548	57.35864307367646	7.8094112777630045	4.7804125506871085	2.2423444806941943	0.5451757751453684	1.007701791308286	12.046618350128984	1.913036754892372
5	3	28	27.0	31	22.87746505528951	Eumenorrheic	27	luteal	0	39.56580353036725	52.39437943605164	7.9750212641454095	3.657806225977274	2.2423444806941943	0.5025458815609527	1.0195242659644892	12.046618350128984	1.913036754892372
6	1	1	1.0	27	28.760449228798848	Eumenorrheic	32	follicular	0	13.581998052232752	78.71171723816363	10.03969158227196	7.062117366612502	1.0	0.47249501252370535	0.9749940395080614	12.532205911241201	2.4796428523659317
6	1	2	2.148148148148148	27	28.760449228798848	Eumenorrheic	32	follicular	0	8.167120136051818	69.92658300605586	10.071586405379492	2.741719233367558	1.0	0.5925039241943905	0.9201946980562701	12.532205911241201	2.4796428523659317
6	1	3	3.2962962962962963	27	28.760449228798848	Eumenorrheic	32	follicular	0	6.486085774856662	78.63524641416817	8.180032775604712	6.121295103823339	1.0	0.4957074029598842	0.9460404214874173	12.532205911241201	2.4796428523659317
6	1	4	4.444444444444445	27	28.760449228798848	Eumenorrheic	32	follicular	0	25.80195918090097	65.78119431135876	6.716279153385679	4.007053078451291	1.0	0.5299389112421679	0.9184783234033871	12.532205911241217	2.4796428523659317
6	1	5	5.592592592592593	27	28.760449228798848	Eumenorrheic	32	follicular	0	14.575294220387589	75.4474614356321	7.346134113522211	5.795669038590468	1.0	0.45636554615195457	0.940547779720898	12.532205911269513	2.4796428523659317
6	1	6	6.7407407407407405	27	28.760449228798848	Eumenorrheic	32	follicular	0	34.19320950285938	70.49316255622479	7.6389521758432	4.3583040613678925	1.0	0.4871139943475134	0.9699043347170467	12.532205930453078	2.4796428523661658
6	1	7	7.888888888888888	27	28.760449228798848	Eumenorrheic	32	follicular	0	16.737837048432965	72.94189462855557	7.439693221916147	8.187533460462998	1.0	0.5569220874752404	0.9513483360517595	12.532211130417146	2.4796428526039147
6	1	8	9.037037037037036	27	28.760449228798848	Eumenorrheic	32	follicular	0	14.005236211559822	68.03563650809402	6.4829873778596045	3.779422877489713	1.0	0.5287898070368433	0.940547282409793	12.53277353471297	2.479642949288538
6	1	9	10.185185185185185	27	28.760449228798848	Eumenorrheic	32	follicular	0	6.442576709311314	57.59054232324124	7.197927936419911	1.3238795398573249	1.0	0.5931843282434006	0.9809368517875006	12.556920024070028	2.4796586550373045
6	1	10	11.333333333333332	27	28.760449228798848	Eumenorrheic	32	follicular	0	28.32558521782223	64.77571222788036	6.137932865129062	2.103831212309778	1.0	0.5435077119695825	0.9530764113839894	12.96298635180254	2.4806743356740664
6	1	11	12.481481481481481	27	28.760449228798848	Eumenorrheic	32	follicular	0	4.891017743851009	56.36856666523294	7.711555581353725	2.6664644790395107	1.0	0.47572132741722994	1.0002016935010982	15.538235137517727	2.506596662930119
6	1	12	13.62962962962963	27	28.760449228798848	Eumenorrheic	32	follicular	0	162.04865024995271	57.37519225756288	8.512221005526598	7.057199814401283	1.0	0.5332006701810655	1.0706007841905614	20.929835085429552	2.7616138303805613
6	1	13	14.777777777777777	27	28.760449228798848	Eumenorrheic	32	follicular	0	230.63496613765614	63.01757299584927	7.007940041576935	12.30360085848783	1.0	0.48913178572043925	1.1601778050016491	21.923954512618813	3.6605477430044826
6	1	14	15.925925925925926	27	28.760449228798848	Eumenorrheic	32	peri-ovulatory	1	49.34121806630812	53.73999143747897	7.7905431050797525	62.964178246708045	1.0	0.5072746922686033	1.119586335850237	16.73717198632929	4.459581364944224
6	1	15	17.074074074074073	27	28.760449228798848	Eumenorrheic	32	luteal	0	50.38518253040891	50.64947905016443	6.1802320414336	22.940594870836065	1.0	0.5376978279029729	1.0389145373176643	13.285916827646863	3.808611566478625
6	1	16	18.22222222222222	27	28.760449228798848	Eumenorrheic	32	luteal	0	17.352232344119766	56.31374876223226	5.923409117723238	8.506885889808318	1.0	0.4809468177832897	0.9794914647100131	12.5862904818595	2.8367545551273103
6	1	17	19.37037037037037	27	28.760449228798848	Eumenorrheic	32	luteal	0	9.352066316501311	56.574888637747065	6.178770335857639	3.9549460588529857	1.0	0.49547917271918407	0.9863544188974225	12.533759615079013	2.5180595190475805
6	1	18	20.51851851851852	27	28.760449228798848	Eumenorrheic	32	luteal	0	25.289654346391828	53.86691634236747	5.223708829973749	5.875681188836711	1.0	0.44143205513567435	0.9279120164771602	12.532223779793286	2.4812973324669585
6	1	19	21.666666666666664	27	28.760449228798848	Eumenorrheic	32	luteal	0	43.222606956263334	57.07268302315573	6.139669603826671	5.428265327841805	1.0	0.4610520569983009	0.973710064132318	12.532205993510303	2.4796713776309742
6	1	20	22.814814814814817	27	28.760449228798848	Eumenorrheic	32	luteal	0	148.71822196907314	58.57355862715324	5.839508445842057	5.214610799801785	1.0	0.5001348943773058	0.9598946899206239	12.53220591139284	2.4796430492561314
6	1	21	23.962962962962962	27	28.760449228798848	Eumenorrheic	32	luteal	0	111.03357525821751	63.72871899495968	7.2276884221888205	3.6250489500472796	1.0	0.4489313536887451	0.9472100503924549	12.532205911241313	2.479642852909989
6	1	22	25.11111111111111	27	28.760449228798848	Eumenorrheic	32	luteal	0	17.063013588235865	73.38692388390011	6.4891937852438	0.08019301350455166	1.0	0.42738038200016193	0.9431424039225729	12.532205911241201	2.4796428523665335
6	1	23	26.25925925925926	27	28.760449228798848	Eumenorrheic	32	luteal	0	27.861185989540907	66.11124516483822	6.941161748774798	2.29009852639579	1.0	0.4525305261027068	0.9591272065778087	12.532205911241201	2.4796428523659317
6	1	24	27.40740740740741	27	28.760449228798848	Eumenorrheic	32	luteal	0	0.0	66.96338041227338	8.054556774729532	4.683891950572598	1.0	0.5007769934312769	0.9714051900052986	12.532205911241201	2.4796428523659317
6	1	25	28.555555555555554	27	28.760449228798848	Eumenorrheic	32	luteal	0	8.712881115947324	75.2318488575366	6.764965379639133	6.34205150981891	1.0	0.46558242130575633	0.9440982085861882	12.532205911241201	2.4796428523659317
6	1	26	29.703703703703702	27	28.760449228798848	Eumenorrheic	32	luteal	0	30.426966489949233	75.49199400950924	6.430039253026676	2.9389052311374813	1.0	0.44670247037718885	0.9142705680185321	12.532205911241201	2.4796428523659317
6	1	27	30.85185185185185	27	28.760449228798848	Eumenorrheic	32	luteal	0	16.581466367862014	73.2785088474964	6.743173241288514	1.9389024611593504	1.0	0.46516639874847415	0.9737243439322408	12.532205911241201	2.4796428523659317
6	1	28	32.0	27	28.760449228798848	Eumenorrheic	32	luteal	0	19.15873102082798	78.63141388026078	7.350410037367214	10.254301974310408	1.0	0.45613638453159966	0.9535229318074272	12.532205911241201	2.4796428523659317
6	2	1	1.0	27	28.760449228798848	Eumenorrheic	29	follicular	0	1.4713758259462857	69.60608130053541	8.174060061774794	3.1422333588603077	1.0	0.4979045744254353	0.9297239257606261	12.532205911241201	2.4796428523659317
6	2	2	2.037037037037037	27	28.760449228798848	Eumenorrheic	29	follicular	0	36.73537457952352	73.92869051582777	7.989279517801107	3.7069596298875576	1.0	0.5326952048433776	0.9635818234728702	12.53220591124121	2.4796428523659317
6	2	3	3.074074074074074	27	28.760449228798848	Eumenorrheic	29	follicular	0	5.638018820633516	78.83743583453185	8.861679508031287	3.9354402691286996	1.0	0.5510335901738588	0.9609155233009338	12.532205911248633	2.4796428523659317
6	2	4	4.111111111111111	27	28.760449228798848	Eumenorrheic	29	follicular	0	3.6363055397340602	78.19076090989789	6.0839478150264545	4.392538828909847	1.0	0.5415043303040842	0.9674700065850438	12.532205914507653	2.479642852365935
6	2	5	5.148148148148148	27	28.760449228798848	Eumenorrheic	29	follicular	0	22.766607854642146	83.26585920641314	6.475022084434533	4.0766375480116634	1.0	0.5277561510386164	0.8917870901766174	12.53220659148915	2.479642852368964
6	2	6	6.185185185185185	27	28.760449228798848	Eumenorrheic	29	follicular	0	38.51484242966623	71.06473131632465	6.880495639591318	3.5373186110150057	1.0	0.519323963379807	0.9569890361767732	12.532273040351884	2.4796428535908985
6	2	7	7.222222222222221	27	28.760449228798848	Eumenorrheic	29	follicular	0	26.69213846275484	70.11364111403961	6.907316723751487	2.860087344874699	1.0	0.5632935830169763	0.9729894070231127	12.535345026030756	2.4796430868641695
6	2	8	8.25925925925926	27	28.760449228798848	Eumenorrheic	29	follicular	0	20.30121893985806	65.29048309990466	6.099321907823966	5.940319734781233	1.0	0.5759256035857193	0.9364233238183391	12.60176536304038	2.4796641243263036
6	2	9	9.296296296296296	27	28.760449228798848	Eumenorrheic	29	follicular	0	5.635004504640126	69.114219722172	7.131865762545041	6.266728097732084	1.0	0.531827946711326	0.9791575147734665	13.262600849076298	2.4805572352700893
6	2	10	10.333333333333332	27	28.760449228798848	Eumenorrheic	29	follicular	0	50.13171682478561	61.56126765674713	6.6055752268412045	1.6245570006040073	1.0	0.4977162345128729	0.9941327225266844	16.166432561363248	2.498268068892549
6	2	11	11.37037037037037	27	28.760449228798848	Eumenorrheic	29	follicular	0	190.7325599478861	61.61763956820122	6.75526321163964	3.0429703327393853	1.0	0.5003973393457102	1.0676091551596438	21.10098434604612	2.6594169896553335
6	2	12	12.407407407407407	27	28.760449228798848	Eumenorrheic	29	follicular	0	238.4000758038467	50.943150364070256	7.054164493289713	0.0194845175651146	1.0	0.5312273597835633	1.1743671740457498	22.105876234628465	3.30189638235402
6	2	13	13.444444444444443	27	28.760449228798848	Eumenorrheic	29	peri-ovulatory	0	84.70028462514703	57.52228630490811	9.723812498262175	49.06073661030597	1.0	0.5067138454880417	1.1816102801299397	17.60083688632176	4.261762795271924
6	2	14	14.481481481481481	27	28.760449228798848	Eumenorrheic	29	peri-ovulatory	1	11.058095452313825	58.38833377585477	9.632727295284509	47.07053368895402	1.0	0.47410582552977193	1.0826955324477086	13.803820578967649	4.3099364651170955
6	2	15	15.518518518518517	27	28.760449228798848	Eumenorrheic	29	luteal	0	0.0	52.21532747231455	7.360270059282052	15.30916311719194	1.0	0.48242812105366073	0.9932420861737467	12.683378494526131	3.370395759380119
6	2	16	16.555555555555557	27	28.760449228798848	Eumenorrheic	29	luteal	0	25.266051282914624	51.563249436984364	5.379542005024005	4.4430234672935205	1.0	0.47473498391381386	0.9804744405221778	12.540722059049875	2.6850645826044266
6	2	17	17.59259259259259	27	28.760449228798848	Eumenorrheic	29	luteal	0	43.22527409887218	54.926504320216964	6.14395646685629	6.226200014992123	1.0	0.5112265974487631	0.9383866933312945	12.532433246080524	2.502091395827727
6	2	18	18.62962962962963	27	28.760449228798848	Eumenorrheic	29	luteal	0	85.36155824180608	55.282470644514696	5.63650049844279	7.778503384164862	1.0	0.4470125606930812	0.9202329367818959	12.532208786927137	2.4808053246386477
6	2	19	19.666666666666664	27	28.760449228798848	Eumenorrheic	29	luteal	0	147.3471373665846	51.18854448241361	5.798954423014969	6.829517769941347	1.0	0.474704858030036	0.9844014278070375	12.532205928478515	2.4796713776309742
6	2	20	20.703703703703702	27	28.760449228798848	Eumenorrheic	29	luteal	0	94.48815141395129	69.92103752051985	7.506954674996011	6.205222445320305	1.0	0.46250072860133695	0.9364291306841888	12.532205911290163	2.4796431840536757
6	2	21	21.74074074074074	27	28.760449228798848	Eumenorrheic	29	luteal	0	37.28630057363176	58.693849420349714	5.413866700078363	2.164589884538121	1.0	0.4758945149161787	0.9420888702619897	12.532205911241268	2.4796428541935343
6	2	22	22.77777777777778	27	28.760449228798848	Eumenorrheic	29	luteal	0	41.71301664526136	64.47897449471866	5.109896303346678	2.6025169809690523	1.0	0.4670596128013898	0.9639771656530007	12.532205911241201	2.479642852370704
6	2	23	23.814814814814813	27	28.760449228798848	Eumenorrheic	29	luteal	0	40.299342525890616	67.76117261650516	7.2064784113035465	2.99484055879653	1.0	0.5182004211855578	0.9404803065670513	12.532205911241201	2.479642852365938
6	2	24	24.85185185185185	27	28.760449228798848	Eumenorrheic	29	luteal	0	24.678809241493724	72.49001007446535	6.582962219832754	5.972689312048865	1.0	0.46674906581917874	0.9603488131754512	12.532205911241201	2.4796428523659317
6	2	25	25.888888888888886	27	28.760449228798848	Eumenorrheic	29	luteal	0	25.220525175405673	70.87637137189172	7.1068733879941615	3.1718288994810626	1.0	0.4482151825041556	0.9607909821549903	12.532205911241201	2.4796428523659317
6	2	26	26.925925925925927	27	28.760449228798848	Eumenorrheic	29	luteal	0	3.4693412401467505	78.04324791683865	7.322033238736772	4.784334565866756	1.0	0.4961195492152038	0.9998241149907195	12.532205911241201	2.4796428523659317
6	2	27	27.962962962962962	27	28.760449228798848	Eumenorrheic	29	luteal	0	42.949151943356426	76.45362233152481	5.16751045275897	6.332549308265681	1.0	0.5059929183145033	0.9421767504164451	12.532205911241201	2.4796428523659317
6	2	28	29.0	27	28.760449228798848	Eumenorrheic	29	luteal	0	26.050748395265675	74.31495082831596	5.164571313074117	2.304976853374891	1.0	0.5390923065023232	0.9589272699866804	12.532205911241201	2.4796428523659317
6	3	1	1.0	27	28.760449228798848	Eumenorrheic	29	follicular	0	34.85231702891417	71.79328761283051	8.797274332356654	2.262515033795197	1.0	0.5122191753654997	0.96959102541904	12.532205911241201	2.4796428523659317
6	3	2	2.037037037037037	27	28.760449228798848	Eumenorrheic	29	follicular	0	29.394584286197926	79.07756735832776	8.057906727616967	4.0868112231679765	1.0	0.5122086368495079	0.9478512275949122	12.532205911241206	2.4796428523659317
6	3	3	3.074074074074074	27	28.760449228798848	Eumenorrheic	29	follicular	0	18.49085143227465	76.1484752690651	9.105782976341052	4.770727465244532	1.0	0.5575785190370606	0.9135759043865895	12.532205911246697	2.4796428523659317
6	3	4	4.111111111111111	27	28.760449228798848	Eumenorrheic	29	follicular	0	12.049024744799492	80.47279999484984	8.557036119668247	4.851677569624733	1.0	0.5179462291766268	0.937720100917283	12.532205913742244	2.479642852365935
6	3	5	5.148148148148148	27	28.760449228798848	Eumenorrheic	29	follicular	0	43.97414192388008	72.28814346184215	7.088810397095334	9.413228854114152	1.0	0.5106342961622383	0.9325936929358271	12.53220645053639	2.479642852368964
6	3	6	6.185185185185185	27	28.760449228798848	Eumenorrheic	29	follicular	0	12.110744116526979	68.1661127784896	7.7600257892973605	5.595649100847029	1.0	0.5860786454743825	0.9302476399041708	12.53226101544188	2.4796428535908985
6	3	7	7.222222222222221	27	28.760449228798848	Eumenorrheic	29	follicular	0	15.844582836649666	58.15438169426419	7.250870369952353	1.1323394147763697	1.0	0.5438542118944562	0.9498073003701716	12.534873970792649	2.4796430868641695
6	3	8	8.25925925925926	27	28.760449228798848	Eumenorrheic	29	follicular	0	17.06600811387092	71.75270631019781	4.468263632443595	5.269675390181592	1.0	0.5516921941215203	0.9912843538371576	12.593421070115351	2.4796641243263036
6	3	9	9.296296296296296	27	28.760449228798848	Eumenorrheic	29	follicular	0	21.6134683400623	73.4724635850888	7.701470086073992	6.7902534278816296	1.0	0.5088885619326499	1.010798155158808	13.197747337984989	2.4805572352700893
6	3	10	10.333333333333332	27	28.760449228798848	Eumenorrheic	29	follicular	0	34.72783803596705	61.892029299020685	6.585108853693226	5.00607882429043	1.0	0.47839679075129277	0.9893282898633383	15.961019352020449	2.498268068892549
6	3	11	11.37037037037037	27	28.760449228798848	Eumenorrheic	29	follicular	0	157.0756086504939	66.57997837576633	7.124834248585883	4.148308758144867	1.0	0.5273579339256944	1.0732467181939933	20.902973212345007	2.6594169896553335
6	3	12	12.407407407407407	27	28.760449228798848	Eumenorrheic	29	follicular	0	241.91064127691695	61.96787708334215	8.774297756801813	9.27771688242157	1.0	0.5265772180208903	1.1605339441720424	22.2158614480058	3.30189638235402
6	3	13	13.444444444444443	27	28.760449228798848	Eumenorrheic	29	peri-ovulatory	0	84.68105626917267	56.62133757207465	8.6650513942271	49.185434553438746	1.0	0.5110722474576455	1.1655749718785626	17.84063531555184	4.261762795271924
6	3	14	14.481481481481481	27	28.760449228798848	Eumenorrheic	29	peri-ovulatory	1	29.71071288612242	59.81023871364406	6.0189918758596335	45.66065098500739	1.0	0.4934212926684529	1.1092254469603955	13.9111460395046	4.3099364651170955
6	3	15	15.518518518518517	27	28.760449228798848	Eumenorrheic	29	luteal	0	11.700831165345267	54.5865457327621	5.9440513465363525	10.06965960206394	1.0	0.49331921216567076	1.0302050911037746	12.701943263912076	3.370395759380119
6	3	16	16.555555555555557	27	28.760449228798848	Eumenorrheic	29	luteal	0	0.0	54.21652520873247	6.3085133986147275	0.0	1.0	0.46953011904881575	0.9498258187704153	12.542106524332727	2.6850645826044266
6	3	17	17.59259259259259	27	28.760449228798848	Eumenorrheic	29	luteal	0	36.66970225168294	58.23394568587688	6.3378196575389465	3.533847483498028	1.0	0.44822016557794825	0.9378409479626295	12.532479563730968	2.502091395827727
6	3	18	18.62962962962963	27	28.760449228798848	Eumenorrheic	29	luteal	0	22.075851348901587	60.75432804773191	6.883586278210825	3.581326936790622	1.0	0.49749227642027777	0.9525832710490768	12.532209495417543	2.4808053246386477
6	3	19	19.666666666666664	27	28.760449228798848	Eumenorrheic	29	luteal	0	42.740202438373785	55.77424952642207	7.419864869437259	2.568988933732733	1.0	0.4882786955183896	0.9437689868285458	12.53220593348618	2.4796713776309742
6	3	20	20.703703703703702	27	28.760449228798848	Eumenorrheic	29	luteal	0	104.97623506453039	64.13957751516	5.749616982557234	0.0	1.0	0.5369589044880941	0.942868430418226	12.532205911306622	2.4796431840536757
6	3	21	21.74074074074074	27	28.760449228798848	Eumenorrheic	29	luteal	0	132.18718556418148	71.16296797684856	5.158541057573943	6.830645623100942	1.0	0.4630977210397964	0.952972082676739	12.532205911241293	2.4796428541935343
6	3	22	22.77777777777778	27	28.760449228798848	Eumenorrheic	29	luteal	0	40.429478851390286	66.56689220383903	6.737890089480185	0.982893164827785	1.0	0.47053247207836063	0.9482891676904842	12.532205911241201	2.479642852370704
6	3	23	23.814814814814813	27	28.760449228798848	Eumenorrheic	29	luteal	0	28.628909250094374	70.0163443639018	6.338518012177754	3.0612531327505303	1.0	0.45230617943231977	0.9984979697994728	12.532205911241201	2.479642852365938
6	3	24	24.85185185185185	27	28.760449228798848	Eumenorrheic	29	luteal	0	12.692497495296092	74.59324059420233	7.421924728955736	0.4204535074182303	1.0	0.5160163411400198	0.9567324783164032	12.532205911241201	2.4796428523659317
6	3	25	25.888888888888886	27	28.760449228798848	Eumenorrheic	29	luteal	0	28.853145586415884	75.48663628461973	8.286738925246679	2.9343488240977686	1.0	0.5483725840153874	0.9552764405116325	12.532205911241201	2.4796428523659317
6	3	26	26.925925925925927	27	28.760449228798848	Eumenorrheic	29	luteal	0	37.91852372217472	71.1195689321986	7.167697920781711	6.479228229190211	1.0	0.5632751133966083	0.9511103896544099	12.532205911241201	2.4796428523659317
6	3	27	27.962962962962962	27	28.760449228798848	Eumenorrheic	29	luteal	0	8.154072646812505	80.79990823230683	6.3008327105730455	5.773110133319541	1.0	0.4966850400084052	0.9750744554412142	12.532205911241201	2.4796428523659317
6	3	28	29.0	27	28.760449228798848	Eumenorrheic	29	luteal	0	28.34959160224249	73.71292310299307	6.563294014395153	3.1258655761983087	1.0	0.49216015983565287	0.9694550641852806	12.532205911241201	2.4796428523659317
7	1	1	1.0	23	22.37132923834517	Eumenorrheic	29	follicular	0	22.970847915308727	75.966084741055	8.574416824217447	4.974795459597887	3.1490642883701905	0.3154130480344201	0.9661448468779207	11.438504932442653	2.629800155467797
7	1	2	2.037037037037037	23	22.37132923834517	Eumenorrheic	29	follicular	0	19.320925503027006	66.97609985469273	12.627617155505552	6.299991037896454	3.1490642883701905	0.3065604735768569	0.9803989184211902	11.438504932442653	2.629800155467797
7	1	3	3.074074074074074	23	22.37132923834517	Eumenorrheic	29	follicular	0	20.91873532521198	64.74266596198495	9.901544109031166	0.5871722071413759	3.1490642883701905	0.31169279430046254	0.9425424431495131	11.438504932442658	2.629800155467797
7	1	4	4.111111111111111	23	22.37132923834517	Eumenorrheic	29	follicular	0	28.243573488526206	64.31576317803021	7.636674077296013	4.93213370747215	3.1490642883701905	0.3447867211484064	0.9596114766765764	11.438504932448236	2.629800155467797
7	1	5	5.148148148148148	23	22.37132923834517	Eumenorrheic	29	follicular	0	14.379057605381533	65.2117656506833	6.790988813406062	1.8645155871263905	3.1490642883701905	0.2977764516679881	0.9786650075547323	11.43850493495217	2.629800155467802
7	1	6	6.185185185185185	23	22.37132923834517	Eumenorrheic	29	follicular	0	23.093392543181196	61.99446849146238	6.817904425290647	8.266774011094569	3.1490642883701905	0.34562459746971785	0.9557232444947407	11.438505466939546	2.6298001554718335
7	1	7	7.222222222222221	23	22.37132923834517	Eumenorrheic	29	follicular	0	0.0	63.746842910615456	7.5214796744421095	8.290999221007425	3.1490642883701905	0.32565611095004177	0.9773566736621764	11.438558877666116	2.6298001570554064
7	1	8	8.25925925925926	23	22.37132923834517	Eumenorrheic	29	follicular	0	18.342479164158338	57.57105188997202	7.8808116914083355	9.306224759481832	3.1490642883701905	0.3115951284981223	1.0028314161294916	11.44108489532842	2.6298004513882423
7	1	9	9.296296296296296	23	22.37132923834517	Eumenorrheic	29	follicular	0	17.144315494328175	58.716776820100065	8.603221547124562	3.5495008699533663	3.1490642883701905	0.31128940575199754	0.9819081769227719	11.496974054228227	2.629826292668312
7	1	10	10.333333333333332	23	22.37132923834517	Eumenorrheic	29	follicular	0	50.793414815774646	57.91671077782332	7.824979764056952	4.368060098932807	3.1490642883701905	0.3185568782745077	0.9426372431970249	12.066407607540855	2.6308941013001603
7	1	11	11.37037037037037	23	22.37132923834517	Eumenorrheic	29	follicular	0	80.282775031901	57.62829548916078	7.701244218808853	5.162676636851838	3.1490642883701905	0.2725008178055936	1.0168107907464528	14.633798360902723	2.651496432463346
7	1	12	12.407407407407407	23	22.37132923834517	Eumenorrheic	29	follicular	0	234.8367675884724	53.12883187895016	7.505796073027325	5.839550772996726	3.1490642883701905	0.29879639869705754	1.057522468542089	19.14366755874383	2.833704869338889
7	1	13	13.444444444444443	23	22.37132923834517	Eumenorrheic	29	follicular	0	278.24650090125795	54.43885343625198	6.510075819689487	4.216754975192563	3.1490642883701905	0.31548928945381155	1.155312561694725	20.243021661084917	3.5378756696667444
7	1	14	14.481481481481481	23	22.37132923834517	Eumenorrheic	29	peri-ovulatory	0	112.22851074744948	55.68959972474995	7.295598475578103	46.270392354816465	3.1490642883701905	0.22186964895436856	1.1462157882736639	16.20590816684747	4.546125815735769
7	1	15	15.518518518518517	23	22.37132923834517	Eumenorrheic	29	peri-ovulatory	0	40.504737419121625	48.01458187176257	7.652066430564274	35.6719486457885	3.1490642883701905	0.24585028475681306	1.0772872144778711	12.661742754749165	4.54612581573577
7	1	16	16.555555555555557	23	22.37132923834517	Eumenorrheic	29	luteal	0	21.02961873986629	58.28036872026293	5.918490952992034	10.691579264863641	3.1490642883701905	0.24906346167711055	1.012545383517287	11.587232873371653	3.5378756696667444
7	1	17	17.59259259259259	23	22.37132923834517	Eumenorrheic	29	luteal	0	10.253417725196963	58.84575429022317	7.545803855625143	7.651863122226921	3.1490642883701905	0.24031838297530972	0.9915437114919354	11.447073868066944	2.8337048693388893
7	1	18	18.62962962962963	23	22.37132923834517	Eumenorrheic	29	luteal	0	30.79962690844146	54.18632047332984	6.467604000717804	3.8778051420250716	3.1490642883701905	0.2295481313398548	0.9426920432180523	11.438738877484422	2.651496432463346
7	1	19	19.666666666666664	23	22.37132923834517	Eumenorrheic	29	luteal	0	72.1779708811595	59.340976094129886	7.559446284332243	4.285556825456811	3.1490642883701905	0.20170913358475248	0.9744349541042068	11.438507959031732	2.6308941013001603
7	1	20	20.703703703703702	23	22.37132923834517	Eumenorrheic	29	luteal	0	138.95212168078888	61.465291730899665	6.78312052275162	2.7452963212326016	3.1490642883701905	0.2	0.9846101758085636	11.438504950997	2.629826292668312
7	1	21	21.74074074074074	23	22.37132923834517	Eumenorrheic	29	luteal	0	81.25774905101613	59.146483085613646	6.553236279445899	1.9410760616830642	3.1490642883701905	0.2	0.9949089448406415	11.438504932496553	2.6298004513882423
7	1	22	22.77777777777778	23	22.37132923834517	Eumenorrheic	29	luteal	0	16.706269561697045	59.813153398371725	7.639502798414643	7.050276797099178	3.1490642883701905	0.2797757976783849	0.9877014352158852	11.438504932442726	2.6298001570554064
7	1	23	23.814814814814813	23	22.37132923834517	Eumenorrheic	29	luteal	0	37.467684742865345	60.375484299754106	8.206749028413519	6.840898515253261	3.1490642883701905	0.25650600547819036	0.9610318175101921	11.438504932442653	2.6298001554718335
7	1	24	24.85185185185185	23	22.37132923834517	Eumenorrheic	29	luteal	0	39.6705534910258	64.022337881853	7.479565792650517	7.920036170429421	3.1490642883701905	0.24914128660896864	0.9890290048613554	11.438504932442653	2.629800155467802
7	1	25	25.888888888888886	23	22.37132923834517	Eumenorrheic	29	luteal	0	53.84669060137287	64.18162186741515	6.376836845001517	3.4178664102951055	3.1490642883701905	0.23747023195833128	0.9516254707190905	11.438504932442653	2.629800155467797
7	1	26	26.925925925925927	23	22.37132923834517	Eumenorrheic	29	luteal	0	31.465094600090406	69.43785934488821	7.678579165506621	8.234664092791725	3.1490642883701905	0.2305147567089298	0.9814417464437322	11.438504932442653	2.629800155467797
7	1	27	27.962962962962962	23	22.37132923834517	Eumenorrheic	29	luteal	0	39.63243606066747	66.68022856197173	8.069339844243295	5.4041641390500725	3.1490642883701905	0.27261343668256643	0.966227616472137	11.438504932442653	2.629800155467797
7	1	28	29.0	23	22.37132923834517	Eumenorrheic	29	luteal	0	33.911579140422035	69.43433389687577	7.552082985743752	1.9237164460158143	3.1490642883701905	0.2985999571227577	0.9966856861091837	11.438504932442653	2.629800155467797
7	2	1	1.0	23	22.37132923834517	Eumenorrheic	24	follicular	0	0.0	66.94404341992303	9.52742474755235	8.40763934818641	3.1490642883701905	0.2894810432968619	0.93899283594876	11.438504932443184	2.629800155467797
7	2	2	1.8518518518518519	23	22.37132923834517	Eumenorrheic	24	follicular	0	34.18645585989888	70.5732550228875	9.212045782039871	7.279345406708652	3.1490642883701905	0.32415038136881924	0.9640884709920725	11.438504932548103	2.6298001554677977
7	2	3	2.7037037037037037	23	22.37132923834517	Eumenorrheic	24	follicular	0	17.905787226189833	68.1515765165401	10.093201667312231	3.814057813433349	3.1490642883701905	0.37042529017523174	0.9796119752867416	11.438504945081904	2.6298001554679926
7	2	4	3.5555555555555554	23	22.37132923834517	Eumenorrheic	24	follicular	0	34.260550791561144	66.912600286293	7.486562213282925	0.2657441199603321	3.1490642883701905	0.3184570026661838	0.9458755961440447	11.438505847700652	2.629800155504942
7	2	5	4.407407407407407	23	22.37132923834517	Eumenorrheic	24	follicular	0	19.372867479455643	57.636378742693054	7.1586378546215705	6.700672100609651	3.1490642883701905	0.3715836600413189	0.9955518088972839	11.438544974277088	2.629800159733258
7	2	6	5.259259259259259	23	22.37132923834517	Eumenorrheic	24	follicular	0	10.020209252111531	57.40678931168209	8.10411899932157	3.674394746092998	3.1490642883701905	0.4039957981602678	0.9912240943141691	11.439563290642619	2.6298004513882423
7	2	7	6.111111111111111	23	22.37132923834517	Eumenorrheic	24	follicular	0	24.637527433880745	63.39028208206329	7.1400359583765285	5.216725205166799	3.1490642883701905	0.2880081802187708	0.9724652563659011	11.455405437098669	2.6298125586259795
7	2	8	6.962962962962963	23	22.37132923834517	Eumenorrheic	24	follicular	0	18.145767425593604	58.12451987700363	8.483604110765762	1.8836409788123896	3.1490642883701905	0.35507741029092865	0.9617273450021349	11.601552734104123	2.6301142337262178
7	2	9	7.814814814814815	23	22.37132923834517	Eumenorrheic	24	follicular	0	14.898297942675836	66.52863446519139	7.617968405216402	3.96386776558219	3.1490642883701905	0.35779344241443556	0.9609681900089928	12.388843824720887	2.6346051372601593
7	2	10	8.666666666666666	23	22.37132923834517	Eumenorrheic	24	follicular	0	105.91023592874672	54.2956912406121	6.86932535355216	4.371151112055858	3.1490642883701905	0.29249465637416183	1.0255972984344446	14.785001153278664	2.674211497726786
7	2	11	9.518518518518517	23	22.37132923834517	Eumenorrheic	24	follicular	0	234.66541387872138	70.24151373699996	7.3017692051991725	6.450786700224429	3.1490642883701905	0.4111046641422375	1.065867629775753	18.55802068781743	2.877795959424546
7	2	12	10.37037037037037	23	22.37132923834517	Eumenorrheic	24	follicular	0	271.06718768198505	61.96959138994583	6.540366457843932	11.144896649023124	3.1490642883701905	0.35400474731351067	1.1623508715297515	20.58930048901934	3.466448674888692
7	2	13	11.222222222222221	23	22.37132923834517	Eumenorrheic	24	peri-ovulatory	0	198.8617011619185	58.46526978619905	9.968182184657737	34.06615883163724	3.1490642883701905	0.3436540621235624	1.1951922523641452	18.54434666752373	4.335057943272919
7	2	14	12.074074074074073	23	22.37132923834517	Eumenorrheic	24	peri-ovulatory	1	88.22253542001457	52.03999353045865	7.4741762742096665	52.105110876964496	3.1490642883701905	0.2516544018992484	1.0800647808990274	14.772158675073728	4.7296358649640275
7	2	15	12.925925925925926	23	22.37132923834517	Eumenorrheic	24	peri-ovulatory	0	45.01781711093384	53.016435787089705	8.096323365192694	18.765663534301332	3.1490642883701905	0.3495172880810097	0.9947645346341766	12.383378560884953	4.191972240605394
7	2	16	13.777777777777779	23	22.37132923834517	Eumenorrheic	24	luteal	0	26.278251559850936	57.703099625213845	7.350056523278175	13.160731940195038	3.1490642883701905	0.2600882180305526	0.9942019054783935	11.600303714314752	3.3319352967659395
7	2	17	14.62962962962963	23	22.37132923834517	Eumenorrheic	24	luteal	0	18.425332333332328	55.34594401137785	8.38412056353831	10.62127733808975	3.1490642883701905	0.28056289831200787	0.982622583094548	11.455243760487663	2.8204606990786107
7	2	18	15.481481481481483	23	22.37132923834517	Eumenorrheic	24	luteal	0	25.081159483375345	58.18702676762307	7.824229386184452	5.251560617503601	3.1490642883701905	0.22254334915175236	0.9460234596352344	11.439551152709997	2.661078893651376
7	2	19	16.333333333333332	23	22.37132923834517	Eumenorrheic	24	luteal	0	44.0201650181216	58.54120533414019	6.530933117499421	6.4070273054684	3.1490642883701905	0.2220834608413427	0.9812872739774171	11.438544439027668	2.6329003282807815
7	2	20	17.185185185185187	23	22.37132923834517	Eumenorrheic	24	luteal	0	91.08156750305285	54.5132991192563	5.29783652958121	0.1737492815404753	3.1490642883701905	0.2	1.0533565551179804	11.438505833731782	2.629985795169784
7	2	21	18.037037037037035	23	22.37132923834517	Eumenorrheic	24	luteal	0	97.45368085768915	63.4069192640372	7.84412910183241	9.188402545143296	3.1490642883701905	0.2	0.9942381224579095	11.438504944865098	2.629806871365965
7	2	22	18.88888888888889	23	22.37132923834517	Eumenorrheic	24	luteal	0	76.26508668270718	56.81834886818635	7.339455567043807	8.784862819072512	3.1490642883701905	0.21553215396910924	0.9292460154046458	11.438504932546095	2.6298003022541305
7	2	23	19.74074074074074	23	22.37132923834517	Eumenorrheic	24	luteal	0	73.55588292271877	58.620256469693935	7.152322944187722	1.8110954955998912	3.1490642883701905	0.2	0.9704535692724583	11.438504932443173	2.629800157406072
7	2	24	20.59259259259259	23	22.37132923834517	Eumenorrheic	24	luteal	0	26.181985348998023	58.89179998782223	7.0345302811936135	6.303029704818336	3.1490642883701905	0.2312035243411719	0.9704197974522951	11.438504932442655	2.6298001554832604
7	2	25	21.444444444444443	23	22.37132923834517	Eumenorrheic	24	luteal	0	19.997794766224736	67.6940315333888	8.225331891092424	5.419524613307979	3.1490642883701905	0.2570391601400942	0.9898106281333762	11.438504932442653	2.629800155467872
7	2	26	22.296296296296298	23	22.37132923834517	Eumenorrheic	24	luteal	0	13.143846007154519	67.56102791959188	7.067707589369843	8.377289305327487	3.1490642883701905	0.2415977246982091	0.9726783861704755	11.438504932442653	2.629800155467797
7	2	27	23.148148148148145	23	22.37132923834517	Eumenorrheic	24	luteal	0	14.631309412434884	62.05597390398974	7.077550802847072	6.8638861755933895	3.1490642883701905	0.28031110688883465	0.9650959587963337	11.438504932442653	2.629800155467797
7	2	28	24.0	23	22.37132923834517	Eumenorrheic	24	luteal	0	36.007612063954966	69.72163520121015	6.960291089777096	3.3214341252261983	3.1490642883701905	0.2372689811793996	0.9996617278639263	11.438504932442653	2.629800155467797
7	3	1	1.0	23	22.37132923834517	Eumenorrheic	28	follicular	0	41.05012462124893	67.50597364978387	9.741559064986994	6.649530692237219	3.1490642883701905	0.32705157745259233	0.9913760953257532	11.438504932442653	2.629800155467797
7	3	2	2.0	23	22.37132923834517	Eumenorrheic	28	follicular	0	10.709100942650654	60.83196047144097	8.826794422944566	1.7210095500900535	3.1490642883701905	0.3418760601038298	0.9653171748568794	11.438504932442655	2.629800155467797
7	3	3	3.0	23	22.37132923834517	Eumenorrheic	28	follicular	0	17.454033279352466	66.44756570088012	8.908733670855142	6.736758398811731	3.1490642883701905	0.290944730733404	0.9688789939147817	11.438504932444362	2.629800155467797
7	3	4	4.0	23	22.37132923834517	Eumenorrheic	28	follicular	0	14.519283535674688	60.44757349053095	7.665510840417093	3.2167176556283557	3.1490642883701905	0.36367846886224214	0.9814795636204506	11.438504933155654	2.629800155467799
7	3	5	5.0	23	22.37132923834517	Eumenorrheic	28	follicular	0	26.93935905736255	64.08624561908411	5.913827854430891	2.1170554828498096	3.1490642883701905	0.34370825416910605	0.960287965390336	11.438505080882788	2.6298001554690806
7	3	6	6.0	23	22.37132923834517	Eumenorrheic	28	follicular	0	25.543614379879937	56.82321137228728	8.44540143064234	0.0	3.1490642883701905	0.36736952453450117	0.9906272559832241	11.438520364334163	2.6298001559377178
7	3	7	7.0	23	22.37132923834517	Eumenorrheic	28	follicular	0	26.557069828716067	66.57380553367058	6.911443169800135	3.7402611668652264	3.1490642883701905	0.30035773339522776	0.9743060201028908	11.439306045106456	2.62980024136414
7	3	8	8.0	23	22.37132923834517	Eumenorrheic	28	follicular	0	33.29490247016771	59.591730599004414	8.45242622249506	7.249920374037544	3.1490642883701905	0.33860405056058507	0.9399082483825172	11.45927197449699	2.6298079957502702
7	3	9	9.0	23	22.37132923834517	Eumenorrheic	28	follicular	0	9.072751373563356	60.06111240062374	9.395557532192601	7.305445717640998	3.1490642883701905	0.3604902145444048	0.9540673424236591	11.707325378580038	2.6301575067593403
7	3	10	10.0	23	22.37132923834517	Eumenorrheic	28	follicular	0	51.56137927373978	65.23914292796346	7.931809381825882	5.452859389336698	3.1490642883701905	0.32306919913189636	0.9716642000881098	13.176131957392766	2.6379334333748465
7	3	11	11.0	23	22.37132923834517	Eumenorrheic	28	follicular	0	153.28271306344675	58.503576313391065	5.667543127514933	5.171702742887328	3.1490642883701905	0.343110551778534	1.0363993280383361	17.04714328192454	2.7222364393666894
7	3	12	12.0	23	22.37132923834517	Eumenorrheic	28	follicular	0	301.0983920617892	48.32962379983353	7.2326639000857815	0.0	3.1490642883701905	0.27948648885314636	1.0855337565807885	20.478431896087443	3.154397337394815
7	3	13	13.0	23	22.37132923834517	Eumenorrheic	28	peri-ovulatory	0	222.10505086710592	52.97735817262007	7.153131191657818	21.743064421159723	3.1490642883701905	0.23250549456215894	1.176361008742647	18.714275840534498	4.116475156244816
7	3	14	14.0	23	22.37132923834517	Eumenorrheic	28	peri-ovulatory	1	79.3378912355745	53.62161794423074	8.110180653416077	53.92973708889233	3.1490642883701905	0.28533575399776034	1.0854256072184334	14.362655425596436	4.733640279842035
7	3	15	15.0	23	22.37132923834517	Eumenorrheic	28	peri-ovulatory	0	30.13686404055032	50.04659776677211	7.619468765601196	28.56089573745145	3.1490642883701905	0.27643924565076455	1.0131854256342427	12.025354831164048	4.116475156244816
7	3	16	16.0	23	22.37132923834517	Eumenorrheic	28	luteal	0	40.40987349278811	54.42435827412552	7.319224564103747	5.545051483115325	3.1490642883701905	0.21198496789626947	0.9925067907111839	11.497316256577868	3.154397337394815
7	3	17	17.0	23	22.37132923834517	Eumenorrheic	28	luteal	0	23.236594067122553	55.37904708408047	8.41472661406248	10.787073667891171	3.1490642883701905	0.2380315657890705	1.0103498149878345	11.441448008537048	2.7222364393666894
7	3	18	18.0	23	22.37132923834517	Eumenorrheic	28	luteal	0	64.27011805185441	57.242514919237586	6.505725758144157	3.0844954685403567	3.1490642883701905	0.24021531820729028	1.0039961551615184	11.43857847667757	2.6379334333748465
7	3	19	19.0	23	22.37132923834517	Eumenorrheic	28	luteal	0	81.77027822759347	52.42805903351405	6.83627968541755	3.7518186309664063	3.1490642883701905	0.2274071774750967	0.9582156276167245	11.438505850146152	2.6301575067593403
7	3	20	20.0	23	22.37132923834517	Eumenorrheic	28	luteal	0	95.72830814847782	59.486394967471114	7.521932241947319	10.047856142378585	3.1490642883701905	0.2770412973067263	0.9518320211251952	11.438504938160898	2.6298079957502702
7	3	21	21.0	23	22.37132923834517	Eumenorrheic	28	luteal	0	66.50013521913145	65.48543705226572	8.473040718985462	0.0	3.1490642883701905	0.24978042471697837	0.9767966062353488	11.438504932460445	2.62980024136414
7	3	22	22.0	23	22.37132923834517	Eumenorrheic	28	luteal	0	14.784106593249462	67.89149747111162	7.982711587185001	10.02436087099212	3.1490642883701905	0.2	0.9765202533493508	11.438504932442681	2.6298001559377178
7	3	23	23.0	23	22.37132923834517	Eumenorrheic	28	luteal	0	26.05083215425297	67.34134116448134	6.3771132060707885	6.803867140451364	3.1490642883701905	0.23831834499304239	0.9869557921881784	11.438504932442653	2.6298001554690806
7	3	24	24.0	23	22.37132923834517	Eumenorrheic	28	luteal	0	11.069513395974132	61.86743228192777	6.836015352218434	0.0	3.1490642883701905	0.23701908691833531	0.9545625854007836	11.438504932442653	2.629800155467799
7	3	25	25.0	23	22.37132923834517	Eumenorrheic	28	luteal	0	23.976806383902527	63.576605992804275	8.686381309412027	8.530257899990202	3.1490642883701905	0.2	0.9756887809717891	11.438504932442653	2.629800155467797
7	3	26	26.0	23	22.37132923834517	Eumenorrheic	28	luteal	0	19.10686133856177	66.69015792791535	7.19049954298937	4.897439201819955	3.1490642883701905	0.2	0.9734761351996811	11.438504932442653	2.629800155467797
7	3	27	27.0	23	22.37132923834517	Eumenorrheic	28	luteal	0	26.924338119051004	64.71949598504584	7.191320775577474	5.92893834766569	3.1490642883701905	0.21419092729898478	0.9914249894181598	11.438504932442653	2.629800155467797
7	3	28	28.0	23	22.37132923834517	Eumenorrheic	28	luteal	0	27.475149212404546	62.080198053758075	7.2093443115320035	3.7772315022374654	3.1490642883701905	0.27434847543026575	0.9931891141312505	11.438504932442653	2.629800155467797
8	1	1	1.0	35	26.931205780287407	Eumenorrheic	29	follicular	0	23.82399715820399	59.50599068620589	9.651518460530879	6.616930213247814	2.0270965393151426	0.5592494291149026	0.9502077338428649	8.582360096388431	1.5136229529492213
8	1	2	2.037037037037037	35	26.931205780287407	Eumenorrheic	29	follicular	0	19.09125267980399	73.76709833442511	9.317660629876713	8.338977637840806	2.0270965393151426	0.5462009035753598	0.9776165399863488	8.582360096388435	1.5136229529492213
8	1	3	3.074074074074074	35	26.931205780287407	Eumenorrheic	29	follicular	0	26.461586118255866	63.28852425012054	10.157059782260415	4.28408999668241	2.0270965393151426	0.5615279813607901	0.9374579488120884	8.582360096392893	1.5136229529492213
8	1	4	4.111111111111111	35	26.931205780287407	Eumenorrheic	29	follicular	0	23.26084755068531	64.86617822179228	9.245751451187665	1.8193755851646918	2.0270965393151426	0.584363797237139	0.9301072007130524	8.582360098379644	1.5136229529492233
8	1	5	5.148148148148148	35	26.931205780287407	Eumenorrheic	29	follicular	0	22.767583227473814	57.7203734004658	8.533102835757772	4.863652803653013	2.0270965393151426	0.5979436523038415	0.9295613891487318	8.582360517412999	1.5136229529510723
8	1	6	6.185185185185185	35	26.931205780287407	Eumenorrheic	29	follicular	0	21.52927157656737	51.28283459303066	8.844729541490041	5.221822647925537	2.0270965393151426	0.6242138231440607	0.9150481793640349	8.582402280594046	1.5136229536969652
8	1	7	7.222222222222221	35	26.931205780287407	Eumenorrheic	29	follicular	0	25.063326517978663	68.26184396659565	8.315752674458208	6.287549258483733	2.0270965393151426	0.6648912352179347	0.9408375714321761	8.584362930417113	1.5136230960915755
8	1	8	8.25925925925926	35	26.931205780287407	Eumenorrheic	29	follicular	0	18.610110443323748	57.88369515929954	6.779783863825951	7.768207033781569	2.0270965393151426	0.5942828930947259	0.918416120899163	8.627420253149428	1.5136359377738071
8	1	9	9.296296296296296	35	26.931205780287407	Eumenorrheic	29	follicular	0	36.011594422804116	51.748987740478064	8.435673334412629	6.466728992309756	2.0270965393151426	0.5651718366078956	0.9227885830417276	9.062749130630843	1.5141811103266825
8	1	10	10.333333333333332	35	26.931205780287407	Eumenorrheic	29	follicular	0	61.0990556602824	44.47164071403149	7.544029401380033	8.795954222987124	2.0270965393151426	0.5985364382319155	0.9721209898418292	11.009227914069607	1.5249921528367931
8	1	11	11.37037037037037	35	26.931205780287407	Eumenorrheic	29	follicular	0	201.07632916517792	47.78997248273889	7.179813736409494	4.050737615190785	2.0270965393151426	0.6241212545711694	1.052389450317374	14.392034723079247	1.6233606356514907
8	1	12	12.407407407407407	35	26.931205780287407	Eumenorrheic	29	follicular	0	255.16005904878403	43.648721431265955	7.148483022601495	9.07002909340342	2.0270965393151426	0.5676572472449258	1.140592796291472	15.172735415067743	2.015542741496989
8	1	13	13.444444444444443	35	26.931205780287407	Eumenorrheic	29	peri-ovulatory	0	129.11218309293807	41.89854204158105	9.45819843451931	26.883688005154717	2.0270965393151426	0.5782641319869217	1.146117698237122	12.124952086966976	2.601464150691593
8	1	14	14.481481481481481	35	26.931205780287407	Eumenorrheic	29	peri-ovulatory	1	42.193958315956856	42.04735624516544	9.01891621775529	31.696050532126186	2.0270965393151426	0.47648084034158505	1.0575537508390256	9.484730359303498	2.630870309863216
8	1	15	15.518518518518517	35	26.931205780287407	Eumenorrheic	29	luteal	0	37.39986774469744	38.718503898461776	7.542402882572796	7.977675347708773	2.0270965393151426	0.5197949528456505	1.0032492580151504	8.691278448948466	2.0573561136245506
8	1	16	16.555555555555557	35	26.931205780287407	Eumenorrheic	29	luteal	0	23.290852282221405	36.83633462394827	6.87154669070197	6.4924176154762145	2.0270965393151426	0.4726778504166976	0.9460570249431585	8.588589837555388	1.6390164327509018
8	1	17	17.59259259259259	35	26.931205780287407	Eumenorrheic	29	luteal	0	18.185457667419108	46.04461955361796	7.559812690318092	6.492482011597456	2.0270965393151426	0.5355460023885582	0.9267689280941116	8.582528942705641	1.5273259870823954
8	1	18	18.62962962962963	35	26.931205780287407	Eumenorrheic	29	luteal	0	55.68812897872344	48.148202516416056	8.748825469204833	8.4998139146441	2.0270965393151426	0.47712862019759095	0.951350195853256	8.582362264920416	1.5143325489753066
8	1	19	19.666666666666664	35	26.931205780287407	Eumenorrheic	29	luteal	0	120.21304005719479	39.00109693070102	7.384042686329255	7.435570857184874	2.0270965393151426	0.49731344071647554	0.9427911535041309	8.582360109585963	1.5136403653341808
8	1	20	20.703703703703702	35	26.931205780287407	Eumenorrheic	29	luteal	0	128.5391801215519	51.48068432439857	9.012410413252773	6.8884390689612385	2.0270965393151426	0.45891445638942147	0.9387822379298284	8.582360096426491	1.5136231554179689
8	1	21	21.74074074074074	35	26.931205780287407	Eumenorrheic	29	luteal	0	61.915043632735255	47.57954202558504	7.232933540607789	8.160185666135284	2.0270965393151426	0.461125957041234	0.9283721562252222	8.582360096388483	1.513622954064826
8	1	22	22.77777777777778	35	26.931205780287407	Eumenorrheic	29	luteal	0	33.10962066131428	51.67657407348291	7.717248044256871	4.902181716764739	2.0270965393151426	0.45401570305317746	0.9589983498729824	8.582360096388431	1.5136229529521343
8	1	23	23.814814814814813	35	26.931205780287407	Eumenorrheic	29	luteal	0	17.092311264836436	52.2119666849179	7.67733682895186	6.211390084770403	2.0270965393151426	0.5130064227397481	0.9507939719986999	8.582360096388431	1.513622952949225
8	1	24	24.85185185185185	35	26.931205780287407	Eumenorrheic	29	luteal	0	29.048501952795277	57.24683687930985	6.6364663142017015	5.843103887504716	2.0270965393151426	0.43514822821658405	0.9175330865499632	8.582360096388431	1.5136229529492213
8	1	25	25.888888888888886	35	26.931205780287407	Eumenorrheic	29	luteal	0	7.415001742586249	60.636681023516324	9.650908261073816	7.050726853843032	2.0270965393151426	0.43967667266806615	0.91806962706657	8.582360096388431	1.5136229529492213
8	1	26	26.925925925925927	35	26.931205780287407	Eumenorrheic	29	luteal	0	14.165432488495833	62.24426319971456	7.539300563069175	6.689721145200563	2.0270965393151426	0.5821016936144239	0.9411139544365827	8.582360096388431	1.5136229529492213
8	1	27	27.962962962962962	35	26.931205780287407	Eumenorrheic	29	luteal	0	25.44928842431779	65.9383162155172	6.9745126253351035	6.629221358518395	2.0270965393151426	0.49497794253856536	0.9244497247688872	8.582360096388431	1.5136229529492213
8	1	28	29.0	35	26.931205780287407	Eumenorrheic	29	luteal	0	22.028131123602584	66.0165034799935	7.833694800987802	7.809348760847026	2.0270965393151426	0.5375463555641377	0.9819118587735921	8.582360096388431	1.5136229529492213
8	2	1	1.0	35	26.931205780287407	Eumenorrheic	27	follicular	0	11.974260279772256	67.72838556379008	11.299779297629419	7.703280682443987	2.0270965393151426	0.5225436865954021	0.9651945524759129	8.582360096388431	1.5136229529492213
8	2	2	1.9629629629629628	35	26.931205780287407	Eumenorrheic	27	follicular	0	17.804768914149093	59.27529094576141	9.532206581282864	4.395525143422416	2.0270965393151426	0.5583441414445358	0.9634391712735024	8.582360096388431	1.5136229529492213
8	2	3	2.9259259259259256	35	26.931205780287407	Eumenorrheic	27	follicular	0	26.93831520819409	68.48910058913475	9.807836774371186	7.390894878970807	2.0270965393151426	0.5676482908217495	0.9482294316077238	8.582360096388488	1.5136229529492213
8	2	4	3.888888888888889	35	26.931205780287407	Eumenorrheic	27	follicular	0	30.532343461397655	64.52686637428376	9.283513825415222	6.7945280964987225	2.0270965393151426	0.5847364314529545	0.9563166776083847	8.582360096414769	1.5136229529492218
8	2	5	4.851851851851851	35	26.931205780287407	Eumenorrheic	27	follicular	0	22.767128665140778	61.007017459804786	6.605745732216558	6.37777518761158	2.0270965393151426	0.5636067325228593	0.9129177749560335	8.582360102810691	1.5136229529495118
8	2	6	5.814814814814815	35	26.931205780287407	Eumenorrheic	27	follicular	0	46.064262199652056	57.89137774459503	7.356962270343233	5.385819951079267	2.0270965393151426	0.5856027280016205	0.9114270721656393	8.582360918869645	1.513622953044752
8	2	7	6.777777777777778	35	26.931205780287407	Eumenorrheic	27	follicular	0	29.227717335273066	51.64367179744383	7.982752648692959	4.677411615388396	2.0270965393151426	0.589298105244888	0.9418361610658491	8.582415418293904	1.5136229694489807
8	2	8	7.7407407407407405	35	26.931205780287407	Eumenorrheic	27	follicular	0	14.123856867176368	55.440389553550816	8.011341491022783	6.459017257085812	2.0270965393151426	0.5737697112009994	0.9350770074312402	8.584314442261922	1.5136244496863764
8	2	9	8.703703703703702	35	26.931205780287407	Eumenorrheic	27	follicular	0	14.42057531032714	48.10831012157343	9.910144289433028	7.965306454510004	2.0270965393151426	0.6236257169410168	0.9286336651153394	8.618621021057079	1.5136942623232872
8	2	10	9.666666666666666	35	26.931205780287407	Eumenorrheic	27	follicular	0	28.84146223250037	44.69471944192756	8.551409491795072	7.5995258025546395	2.0270965393151426	0.6264725684375941	0.9550440161154503	8.935713660011066	1.515407306303253
8	2	11	10.62962962962963	35	26.931205780287407	Eumenorrheic	27	follicular	0	60.748331300721574	46.18089418596059	7.845238425024959	6.79137221938786	2.0270965393151426	0.6323439948919919	0.9932113329787565	10.39083809303511	1.5370732447562296
8	2	12	11.592592592592592	35	26.931205780287407	Eumenorrheic	27	follicular	0	179.73051654081507	48.32484178827409	9.634979213217889	7.614794441561851	2.0270965393151426	0.5875320552929219	1.064431533085404	13.443634488514085	1.675486403240637
8	2	13	12.555555555555555	35	26.931205780287407	Eumenorrheic	27	follicular	0	196.65383213977557	43.88051116529067	9.354284292127845	11.39038741295179	2.0270965393151426	0.5218807690190528	1.1638103257540948	15.445457995961139	2.100412661693828
8	2	14	13.518518518518517	35	26.931205780287407	Eumenorrheic	27	peri-ovulatory	0	192.1877477705975	49.179242419811345	8.522130535532815	28.673637694093408	2.0270965393151426	0.5621012968907466	1.142148823853387	13.671254102068099	2.630870309863215
8	2	15	14.481481481481481	35	26.931205780287407	Eumenorrheic	27	peri-ovulatory	1	80.55823574566014	44.87757677299667	7.7401419929626725	32.240080422392126	2.0270965393151426	0.5285503546366037	1.0506308982595356	10.564159845320518	2.630870309863216
8	2	16	15.444444444444445	35	26.931205780287407	Eumenorrheic	27	luteal	0	30.243652942370762	51.5741006727059	7.1938175048974475	12.31343530856088	2.0270965393151426	0.47734833415768363	0.9841645232520183	8.98770926391317	2.100412661693828
8	2	17	16.407407407407405	35	26.931205780287407	Eumenorrheic	27	luteal	0	24.391293136613413	42.09131672788469	8.674133424909018	8.677181109023806	2.0270965393151426	0.5003273672730307	0.9616813580172534	8.625904460654606	1.6754864032406378
8	2	18	17.37037037037037	35	26.931205780287407	Eumenorrheic	27	luteal	0	34.85825043099965	48.548409679728096	7.212593506958158	4.264339562024359	2.0270965393151426	0.5055372615225087	0.9574412053035974	8.584816884918565	1.5370732447562296
8	2	19	18.333333333333332	35	26.931205780287407	Eumenorrheic	27	luteal	0	84.53674372464131	45.231860457333994	7.739322077600612	8.033114030569326	2.0270965393151426	0.5177659631224847	0.9433745771113512	8.582432897288705	1.515407306303253
8	2	20	19.296296296296298	35	26.931205780287407	Eumenorrheic	27	luteal	0	110.45053945501465	41.85754011394195	7.4598073474897975	8.220455913561379	2.0270965393151426	0.46555400583030276	0.9608204315198741	8.582361229411825	1.5136942623232872
8	2	21	20.25925925925926	35	26.931205780287407	Eumenorrheic	27	luteal	0	102.3447672322195	45.89267011931698	6.827238377222158	5.951532943522976	2.0270965393151426	0.49207405912062024	0.9698877370263091	8.582360105649776	1.5136244496863764
8	2	22	21.22222222222222	35	26.931205780287407	Eumenorrheic	27	luteal	0	39.000253084797805	54.23806002545344	8.104406206102354	6.762761270903977	2.0270965393151426	0.5202892637918116	0.9444209552620414	8.582360096428191	1.5136229694489807
8	2	23	22.185185185185183	35	26.931205780287407	Eumenorrheic	27	luteal	0	32.80027537532788	49.03779969665027	8.668141297953477	4.023651009175156	2.0270965393151426	0.5176315505384965	0.9277936083061589	8.58236009638852	1.513622953044752
8	2	24	23.14814814814815	35	26.931205780287407	Eumenorrheic	27	luteal	0	16.633602150335342	64.58393159598442	6.640937388723741	8.730373883964646	2.0270965393151426	0.484864463514128	0.9423350351622877	8.582360096388431	1.5136229529495118
8	2	25	24.11111111111111	35	26.931205780287407	Eumenorrheic	27	luteal	0	27.493877291109623	57.37498245900887	7.61658073931679	8.911327027449525	2.0270965393151426	0.5675906637605549	0.9048462100729567	8.582360096388431	1.5136229529492218
8	2	26	25.074074074074073	35	26.931205780287407	Eumenorrheic	27	luteal	0	24.62880740241994	54.351647969897215	6.3731246362309335	6.884140789823792	2.0270965393151426	0.5055685379036274	0.953370656932588	8.582360096388431	1.5136229529492213
8	2	27	26.037037037037035	35	26.931205780287407	Eumenorrheic	27	luteal	0	11.243860926658906	62.58988713688183	6.995124672725705	3.4511253082002837	2.0270965393151426	0.4997981005917553	0.9345444231116184	8.582360096388431	1.5136229529492213
8	2	28	27.0	35	26.931205780287407	Eumenorrheic	27	luteal	0	20.758851352074526	58.83821535179909	7.601055931927803	7.649224557692057	2.0270965393151426	0.5165451662551084	0.9345729482796694	8.582360096388431	1.5136229529492213
8	3	1	1.0	35	26.931205780287407	Eumenorrheic	26	follicular	0	30.689523997620313	69.0379272983246	10.314109947566415	4.761586904746143	2.0270965393151426	0.5351574661617924	0.9627659420538215	8.582360096388431	1.5136229529492213
8	3	2	1.9259259259259258	35	26.931205780287407	Eumenorrheic	26	follicular	0	17.269859733039098	63.52213191248929	10.938300058253484	9.259846434142938	2.0270965393151426	0.5165703222575734	0.9330774437003474	8.582360096388465	1.5136229529492213
8	3	3	2.8518518518518516	35	26.931205780287407	Eumenorrheic	26	follicular	0	17.004127717548826	65.71909701534615	9.37437021722053	7.394167713721309	2.0270965393151426	0.5635078608398938	0.9471912243455222	8.58236009640171	1.5136229529492218
8	3	4	3.7777777777777777	35	26.931205780287407	Eumenorrheic	26	follicular	0	30.69830590912558	64.71061017467309	9.495578732518553	7.104659488530802	2.0270965393151426	0.558395745572955	0.9598866428130687	8.582360099239837	1.5136229529494025
8	3	5	4.703703703703703	35	26.931205780287407	Eumenorrheic	26	follicular	0	25.752852356315	65.81896515806427	8.078415371817874	9.29675159614384	2.0270965393151426	0.5428043180827943	0.9575700745155499	8.582360433990223	1.5136229529998029
8	3	6	5.62962962962963	35	26.931205780287407	Eumenorrheic	26	follicular	0	27.3169829162372	59.221917749501266	8.503078219913153	7.436244736246768	2.0270965393151426	0.5916118072901622	0.9123787668855339	8.582382134928299	1.5136229607381086
8	3	7	6.555555555555555	35	26.931205780287407	Eumenorrheic	26	follicular	0	20.94758845370833	56.91511978689332	8.40642211473331	6.051062491841341	2.0270965393151426	0.5923572922659845	0.9387064059159715	8.583153315501887	1.513623614237197
8	3	8	7.481481481481481	35	26.931205780287407	Eumenorrheic	26	follicular	0	35.16697418285387	52.15048684925877	8.4763707860342	9.689423997896329	2.0270965393151426	0.5573859940921602	0.9500471563145613	8.59810122263141	1.5136539084693816
8	3	9	8.407407407407407	35	26.931205780287407	Eumenorrheic	26	follicular	0	17.261852983443323	52.554590571080276	8.562516622485054	5.394329284497906	2.0270965393151426	0.6351432564799405	0.9371197797344946	8.754590854042302	1.5144218997550132
8	3	10	9.333333333333332	35	26.931205780287407	Eumenorrheic	26	follicular	0	41.64837939564119	52.62524205982809	6.542432092496258	6.527263605418628	2.0270965393151426	0.6121437718423749	0.9715148468207601	9.6213657263548	1.5249921528367931
8	3	11	10.25925925925926	35	26.931205780287407	Eumenorrheic	26	follicular	0	117.22828497857381	48.3520194464007	8.229701961229177	7.962136599925529	2.0270965393151426	0.6497678565753466	1.0498761651863566	12.038229865837877	1.6028248761809603
8	3	12	11.185185185185185	35	26.931205780287407	Eumenorrheic	26	follicular	0	198.80946918283226	45.900297777726195	7.688392252753047	3.869526508307852	2.0270965393151426	0.5956813874112495	1.1179463129051712	14.920022687907377	1.8995016581801851
8	3	13	12.11111111111111	35	26.931205780287407	Eumenorrheic	26	peri-ovulatory	0	229.8218033715138	43.018403323438584	8.12620480081568	22.277394616865468	2.0270965393151426	0.5635553865278621	1.1401149960455368	14.990517028931718	2.4339870862910566
8	3	14	13.037037037037036	35	26.931205780287407	Eumenorrheic	26	peri-ovulatory	1	109.2428029531875	40.471674868337224	9.893544844424714	39.674773641555674	2.0270965393151426	0.4694430193436355	1.0998257359254855	12.154837102013229	2.7239447025432573
8	3	15	13.962962962962962	35	26.931205780287407	Eumenorrheic	26	peri-ovulatory	0	40.248025071449234	48.220507944317504	7.658441159884634	19.995241872057747	2.0270965393151426	0.5563987219909152	1.0155284069707298	9.680450317482533	2.3911777975755264
8	3	16	14.88888888888889	35	26.931205780287407	Eumenorrheic	26	luteal	0	26.266006776204527	43.03591491551917	6.648652304751046	5.5525420132772085	2.0270965393151426	0.4904661321114561	0.9820959022940742	8.768456887462689	1.86443942532859
8	3	17	15.814814814814813	35	26.931205780287407	Eumenorrheic	26	luteal	0	21.93905679925914	44.41557196301548	7.833815509546968	7.0333618591597045	2.0270965393151426	0.48304994780125016	0.9242467744923583	8.599748992933394	1.590947603308995
8	3	18	16.74074074074074	35	26.931205780287407	Eumenorrheic	26	luteal	0	25.851785171355807	38.18119504285389	9.091800346987032	4.696774174193052	2.0270965393151426	0.5245083587869874	0.9101251824874194	8.583255950809773	1.5230199314071342
8	3	19	17.666666666666664	35	26.931205780287407	Eumenorrheic	26	luteal	0	49.03619135803169	43.1898876906423	8.281471550721111	4.060719667003927	2.0270965393151426	0.5098549271878887	0.9401802395097705	8.582385543303353	1.5142525907251965
8	3	20	18.59259259259259	35	26.931205780287407	Eumenorrheic	26	luteal	0	86.16762672573343	40.76630422243855	7.671887162893931	7.119121618380611	2.0270965393151426	0.5224054862378054	0.925265754444498	8.582360494922188	1.5136462138002442
8	3	21	19.51851851851852	35	26.931205780287407	Eumenorrheic	26	luteal	0	109.27734815516857	47.24739097992564	8.45632656120004	4.5090081173219385	2.0270965393151426	0.45785878217036075	0.9186030367160027	8.58236009982977	1.5136234267466526
8	3	22	20.444444444444446	35	26.931205780287407	Eumenorrheic	26	luteal	0	97.06366753671061	52.46845632038045	7.14258131817808	6.345630336492848	2.0270965393151426	0.4940257246327113	0.9057847185688529	8.582360096404816	1.513622958270207
8	3	23	21.37037037037037	35	26.931205780287407	Eumenorrheic	26	luteal	0	64.04485669808295	57.24023265296462	7.476344586497553	7.377541069478024	2.0270965393151426	0.4885616839863496	0.9075797447957152	8.582360096388475	1.513622952982169
8	3	24	22.296296296296298	35	26.931205780287407	Eumenorrheic	26	luteal	0	42.30660465506986	61.7338331463071	8.18938331838346	7.358513190874825	2.0270965393151426	0.5425164650763096	0.9487071207896023	8.582360096388431	1.513622952949334
8	3	25	23.22222222222222	35	26.931205780287407	Eumenorrheic	26	luteal	0	24.013815042786305	53.41583373196994	8.86650069941594	4.557918519302894	2.0270965393151426	0.47849358886687837	0.9385204129218624	8.582360096388431	1.5136229529492218
8	3	26	24.14814814814815	35	26.931205780287407	Eumenorrheic	26	luteal	0	7.866809128273438	58.52547299397462	7.413552358356378	7.160951304575516	2.0270965393151426	0.5505750606027873	0.9428852009203074	8.582360096388431	1.5136229529492213
8	3	27	25.074074074074073	35	26.931205780287407	Eumenorrheic	26	luteal	0	25.689248638815076	66.79944375712759	6.846290045420512	5.9477688769726225	2.0270965393151426	0.5023739393710743	0.8915713651413048	8.582360096388431	1.5136229529492213
8	3	28	26.0	35	26.931205780287407	Eumenorrheic	26	luteal	0	18.686342920843682	60.80738860007037	7.646096717045104	7.221973778729087	2.0270965393151426	0.5837781617229263	0.9777094356781015	8.582360096388431	1.5136229529492213
9	1	1	1.0	34	29.87806719293193	Eumenorrheic	29	follicular	0	12.990960585554827	62.393913351933925	10.165160996581731	3.990789238422056	2.1502351948749316	0.35069056106373886	1.0222880497571811	11.345411527495502	1.8131428482503926
9	1	2	2.037037037037037	34	29.87806719293193	Eumenorrheic	29	follicular	0	8.305745176214682	57.6757914474589	10.725743079247591	3.514776695696373	2.1502351948749316	0.3675658228883389	1.031958425873832	11.345411527495502	1.8131428482503926
9	1	3	3.074074074074074	34	29.87806719293193	Eumenorrheic	29	follicular	0	0.0	57.48567403008579	8.762489173000631	1.7315729152923693	2.1502351948749316	0.3241349101815238	1.012825428312511	11.345411527495905	1.8131428482503926
9	1	4	4.111111111111111	34	29.87806719293193	Eumenorrheic	29	follicular	0	11.024779837620246	55.958737681819976	6.7398647442731665	5.633368369646535	2.1502351948749316	0.33742054272950317	1.0172106115449955	11.345411527739234	1.813142848250395
9	1	5	5.148148148148148	34	29.87806719293193	Eumenorrheic	29	follicular	0	6.314882533597346	55.0445321103706	7.7893570397841305	1.5768811096300621	2.1502351948749316	0.34643252497631677	1.0063188577660926	11.34541159722123	1.8131428482526097
9	1	6	6.185185185185185	34	29.87806719293193	Eumenorrheic	29	follicular	0	11.640385122456426	53.57086172903839	7.615856138435982	5.731408153756615	2.1502351948749316	0.3205325459239189	0.9973333320504011	11.345420979552008	1.813142849146102
9	1	7	7.222222222222221	34	29.87806719293193	Eumenorrheic	29	follicular	0	2.3378686839061302	47.30720002591959	6.371064465054144	8.917484562859283	2.1502351948749316	0.3546071695049047	1.0197561255759973	11.346018700164455	1.8131430197181515
9	1	8	8.25925925925926	34	29.87806719293193	Eumenorrheic	29	follicular	0	0.4363618309703785	44.44279560170229	8.849492856584517	5.558750440969456	2.1502351948749316	0.28849020736966036	1.0094608224437978	11.363893604244627	1.8131584025479721
9	1	9	9.296296296296296	34	29.87806719293193	Eumenorrheic	29	follicular	0	15.928658906805504	35.48347089546374	6.596192185804163	6.170718381303906	2.1502351948749316	0.37656368053938033	1.0469164069123407	11.612000373616644	1.8138114553530862
9	1	10	10.333333333333332	34	29.87806719293193	Eumenorrheic	29	follicular	0	18.629147333865884	41.09782836824681	7.863073420531325	5.8931836284285755	2.1502351948749316	0.3479814944118837	1.0864722491346197	13.167568682607193	1.8267618168490878
9	1	11	11.37037037037037	34	29.87806719293193	Eumenorrheic	29	follicular	0	143.34286074985476	24.21341343408497	9.239112761869563	2.905717863817052	2.1502351948749316	0.3634908559003396	1.1762720057490124	17.24718229435315	1.944595727045278
9	1	12	12.407407407407407	34	29.87806719293193	Eumenorrheic	29	follicular	0	260.2180661538227	27.284675379023742	7.787141638242549	5.342971044487141	2.1502351948749316	0.3318805288347473	1.2740742173373512	20.40339436199998	2.4143839124318927
9	1	13	13.444444444444443	34	29.87806719293193	Eumenorrheic	29	peri-ovulatory	0	138.90282614841794	20.0	8.676168078534316	40.029451809437575	2.1502351948749316	0.28541471340887886	1.2752124287762723	17.93310374075914	3.116249070229634
9	1	14	14.481481481481481	34	29.87806719293193	Eumenorrheic	29	peri-ovulatory	1	14.93934708068827	26.071858764494085	8.520950808093495	41.531448873257965	2.1502351948749316	0.3492473006238569	1.1954483887310219	13.615735093515426	3.1514742014901325
9	1	15	15.518518518518517	34	29.87806719293193	Eumenorrheic	29	luteal	0	11.393957538187975	21.045910028018955	7.243809681214198	8.407248277128316	2.1502351948749316	0.2990994679726072	1.0653058875045172	11.71617322727143	2.4644714302556685
9	1	16	16.555555555555557	34	29.87806719293193	Eumenorrheic	29	luteal	0	0.0	20.094166274367833	6.7782918354876	6.628752430873073	2.1502351948749316	0.2089795250355821	1.038359228520226	11.374103117894528	1.9633495365651108
9	1	17	17.59259259259259	34	29.87806719293193	Eumenorrheic	29	luteal	0	15.7425388906231	21.07374897039604	7.212531347987336	4.121322803785621	2.1502351948749316	0.2632178001254001	0.9833067150621506	11.346463651744571	1.8295574766685765
9	1	18	18.62962962962963	34	29.87806719293193	Eumenorrheic	29	luteal	0	15.717655461815795	30.588683245903926	8.037973702102182	6.096539477500252	2.1502351948749316	0.26377995571491697	1.0141213327461103	11.345429809848433	1.8139928611002483
9	1	19	19.666666666666664	34	29.87806719293193	Eumenorrheic	29	luteal	0	41.66126178279055	25.510247544980995	5.907118865972655	5.034335857927708	2.1502351948749316	0.2696027190544491	1.0216590557109115	11.345411678034768	1.8131637062462356
9	1	20	20.703703703703702	34	29.87806719293193	Eumenorrheic	29	luteal	0	96.61857380453041	31.41580604497404	7.4153015392256085	3.8782912039221595	2.1502351948749316	0.2	0.9845181595069377	11.345411528082883	1.8131430907842156
9	1	21	21.74074074074074	34	29.87806719293193	Eumenorrheic	29	luteal	0	61.809823004100494	38.12306935150673	6.346497770485337	4.983779671866579	2.1502351948749316	0.24597551525662759	0.9824194218970893	11.345411527496587	1.8131428495867563
9	1	22	22.77777777777778	34	29.87806719293193	Eumenorrheic	29	luteal	0	14.836465213202093	33.70156501911173	7.337078552070436	9.052516045678878	2.1502351948749316	0.22935722187661983	1.0253817993914611	11.345411527495502	1.813142848253882
9	1	23	23.814814814814813	34	29.87806719293193	Eumenorrheic	29	luteal	0	23.25913686750865	52.02066351672244	7.63952967452515	5.178235051882118	2.1502351948749316	0.2177471877674229	1.018380805588187	11.345411527495502	1.813142848250397
9	1	24	24.85185185185185	34	29.87806719293193	Eumenorrheic	29	luteal	0	16.028249422821077	57.808523858009224	7.78149634179731	4.535046912468724	2.1502351948749316	0.24888520823860466	0.9913006667985774	11.345411527495502	1.8131428482503926
9	1	25	25.888888888888886	34	29.87806719293193	Eumenorrheic	29	luteal	0	3.3814892684595748	46.80534659550879	6.3006620699719305	5.862301316340148	2.1502351948749316	0.28214106394831934	1.0163727516387449	11.345411527495502	1.8131428482503926
9	1	26	26.925925925925927	34	29.87806719293193	Eumenorrheic	29	luteal	0	0.4565529243800359	49.113414211354545	7.464260028371452	7.086581042874412	2.1502351948749316	0.2772213040186661	1.0291143349425742	11.345411527495502	1.8131428482503926
9	1	27	27.962962962962962	34	29.87806719293193	Eumenorrheic	29	luteal	0	0.0	54.716333293381176	7.648531525859842	1.5175236759262734	2.1502351948749316	0.2214104489250839	0.9870644739328405	11.345411527495502	1.8131428482503926
9	1	28	29.0	34	29.87806719293193	Eumenorrheic	29	luteal	0	9.300338959216912	59.361186495709894	5.7771401723746685	5.429037315741647	2.1502351948749316	0.26108766350273416	1.0422063194539428	11.345411527495502	1.8131428482503926
9	2	1	1.0	34	29.87806719293193	Eumenorrheic	28	follicular	0	23.921871065232835	58.28784230281115	11.36248156819525	8.468512083720444	2.1502351948749316	0.3256063228330775	1.034957518701223	11.345411527495502	1.8131428482503926
9	2	2	2.0	34	29.87806719293193	Eumenorrheic	28	follicular	0	0.0	61.37270720201909	10.037755857716057	5.75556154391659	2.1502351948749316	0.30465011315379703	1.0105249076928862	11.34541152749564	1.8131428482503926
9	2	3	3.0	34	29.87806719293193	Eumenorrheic	28	follicular	0	6.579982397427513	64.31197843106148	10.355822876978165	9.36508694953128	2.1502351948749316	0.34337738722319683	1.0058078637503645	11.34541152757128	1.8131428482503937
9	2	4	4.0	34	29.87806719293193	Eumenorrheic	28	follicular	0	0.0	57.37419390853708	7.785291282765872	5.4042211008063665	2.1502351948749316	0.3279646090023716	1.0175301378084032	11.345411548090777	1.8131428482512775
9	2	5	5.0	34	29.87806719293193	Eumenorrheic	28	follicular	0	16.71518846256305	51.250642587942856	6.273519677280386	6.175311661130914	2.1502351948749316	0.35192438407925786	1.030785704648064	11.345414322590084	1.8131428485743843
9	2	6	6.0	34	29.87806719293193	Eumenorrheic	28	follicular	0	10.838700730056754	49.52800757838808	7.177513743182219	7.995600259224987	2.1502351948749316	0.37779166417260285	0.9992977592179075	11.345600950206283	1.8131429074725123
9	2	7	7.0	34	29.87806719293193	Eumenorrheic	28	follicular	0	19.784251583725453	50.80999846761785	8.409350028268584	5.558061122924089	2.1502351948749316	0.3467939156105984	1.007639853085203	11.351821766111247	1.8131482538140302
9	2	8	8.0	34	29.87806719293193	Eumenorrheic	28	follicular	0	31.660885708005633	35.329246164949204	8.291606164375475	5.480186852589326	2.1502351948749316	0.3574161457384572	1.0421374404493058	11.453735094996738	1.8133892277850607
9	2	9	9.0	34	29.87806719293193	Eumenorrheic	28	follicular	0	39.66570689984985	33.49227525768785	5.467816567870541	7.259038060115332	2.1502351948749316	0.33405707499428117	1.0871073298927019	12.25947914335512	1.8187504206126264
9	2	10	10.0	34	29.87806719293193	Eumenorrheic	28	follicular	0	40.8677405113952	31.743176527304183	7.405455676169473	6.486752685481231	2.1502351948749316	0.3388324651689891	1.1448460823116227	15.197003747651213	1.8768739978290594
9	2	11	11.0	34	29.87806719293193	Eumenorrheic	28	follicular	0	220.4442697978739	29.975496264823935	6.133509616242318	0.8738436805597196	2.1502351948749316	0.2974505968715304	1.239992783586132	19.449587984891878	2.1748317874823875
9	2	12	12.0	34	29.87806719293193	Eumenorrheic	28	peri-ovulatory	0	225.31807737710074	28.940705211942213	7.77425778993163	19.884398642465403	2.1502351948749316	0.32072843567126613	1.3002002408438968	19.860400429044535	2.838146265231332
9	2	13	13.0	34	29.87806719293193	Eumenorrheic	28	peri-ovulatory	1	58.91295833173471	27.488788146467385	8.35472070786356	46.75466843301088	2.1502351948749316	0.2925370261518524	1.2444543011528542	15.812925234303712	3.2636571268507066
9	2	14	14.0	34	29.87806719293193	Eumenorrheic	28	peri-ovulatory	0	21.628773534994437	27.767493195210587	7.189805207781905	23.359564012964974	2.1502351948749316	0.30944530538969417	1.1423469996339375	12.515865421493709	2.838146265231332
9	2	15	15.0	34	29.87806719293193	Eumenorrheic	28	luteal	0	4.540658464524346	24.449840787602344	7.343540601150991	6.6461202156774455	2.1502351948749316	0.3074044702675775	1.066259390669865	11.49853766849697	2.1748317874823875
9	2	16	16.0	34	29.87806719293193	Eumenorrheic	28	luteal	0	21.09006333421268	20.0	7.373708503907991	4.012817948614288	2.1502351948749316	0.28221868788954674	1.0002244187526887	11.35541500441812	1.8768739978290594
9	2	17	17.0	34	29.87806719293193	Eumenorrheic	28	luteal	0	12.360259002475537	32.697322255072066	7.186737546437808	6.815553257743086	2.1502351948749316	0.23332174361754907	1.0251033366084243	11.345737859163762	1.8187504206126264
9	2	18	18.0	34	29.87806719293193	Eumenorrheic	28	luteal	0	25.082961793809105	24.514171356313962	7.2799583910705685	4.215436514591287	2.1502351948749316	0.2265377952726717	1.0730533554814299	11.345416843362145	1.8133892277850607
9	2	19	19.0	34	29.87806719293193	Eumenorrheic	28	luteal	0	107.95973972368921	33.5023232929576	8.149932081986103	1.4514763949587421	2.1502351948749316	0.28319574948556364	1.0276455962417792	11.345411570736482	1.8131482538140302
9	2	20	20.0	34	29.87806719293193	Eumenorrheic	28	luteal	0	109.76959871588714	31.753673731802806	6.911437472499589	7.47395292190237	2.1502351948749316	0.22631460385120555	0.9979133264484555	11.345411527671143	1.8131429074725123
9	2	21	21.0	34	29.87806719293193	Eumenorrheic	28	luteal	0	41.28472230551131	33.18104595691042	7.995647297222596	6.268448700526829	2.1502351948749316	0.22753520434191102	1.0569448858602128	11.345411527495857	1.8131428485743843
9	2	22	22.0	34	29.87806719293193	Eumenorrheic	28	luteal	0	23.313197246019243	42.511148797703015	7.971545903253506	5.934360303103105	2.1502351948749316	0.20967872160628379	1.0565202425519058	11.345411527495502	1.8131428482512775
9	2	23	23.0	34	29.87806719293193	Eumenorrheic	28	luteal	0	30.43139437666209	43.9613958162452	6.309543302286483	7.9165698013116215	2.1502351948749316	0.2787185515704977	1.0159256377207302	11.345411527495502	1.8131428482503937
9	2	24	24.0	34	29.87806719293193	Eumenorrheic	28	luteal	0	19.81321498423691	48.62996018483459	8.552562233057662	5.345239447098877	2.1502351948749316	0.2387489239900919	1.0270573446272546	11.345411527495502	1.8131428482503926
9	2	25	25.0	34	29.87806719293193	Eumenorrheic	28	luteal	0	30.667161463436685	45.23203988597519	6.180952903633328	6.266743135723729	2.1502351948749316	0.27791589813087825	0.9795759788334729	11.345411527495502	1.8131428482503926
9	2	26	26.0	34	29.87806719293193	Eumenorrheic	28	luteal	0	15.610502256257883	60.74666476685764	7.611938851340698	4.100635097692337	2.1502351948749316	0.2	1.0054507834806783	11.345411527495502	1.8131428482503926
9	2	27	27.0	34	29.87806719293193	Eumenorrheic	28	luteal	0	12.75259430205236	56.79639837689094	8.652634368748705	4.9694921055388	2.1502351948749316	0.31346940717625293	1.0330587064844063	11.345411527495502	1.8131428482503926
9	2	28	28.0	34	29.87806719293193	Eumenorrheic	28	luteal	0	14.319565905561781	58.19658742770365	6.8857159419776774	6.0784061971986505	2.1502351948749316	0.3076998343339246	1.0354283077517479	11.345411527495502	1.8131428482503926
9	3	1	1.0	34	29.87806719293193	Eumenorrheic	27	follicular	0	16.07343024562627	57.76851491368594	7.169154158303852	4.874345231619494	2.1502351948749316	0.3341734688905958	1.0257058537868644	11.345411527495502	1.8131428482503926
9	3	2	1.9629629629629628	34	29.87806719293193	Eumenorrheic	27	follicular	0	5.192688886860241	65.76236259085157	9.656116277974533	6.84032825129041	2.1502351948749316	0.3410208476880583	1.0436414435191173	11.345411527495502	1.8131428482503926
9	3	3	2.9259259259259256	34	29.87806719293193	Eumenorrheic	27	follicular	0	12.472923887195071	63.58981049013788	10.100456269197677	5.457770659741336	2.1502351948749316	0.3104071762665983	0.9881765430721543	11.345411527495646	1.8131428482503926
9	3	4	3.888888888888889	34	29.87806719293193	Eumenorrheic	27	follicular	0	5.251981571710568	56.02919144213301	8.726005011080854	3.5275352437029204	2.1502351948749316	0.3457549845856734	1.0466373551628105	11.345411527558086	1.813142848250393
9	3	5	4.851851851851851	34	29.87806719293193	Eumenorrheic	27	follicular	0	12.697405114626607	58.463074627850524	6.391189205181441	6.046193130135636	2.1502351948749316	0.3675444559553523	1.0263533322314127	11.34541154179196	1.8131428482507406
9	3	6	5.814814814814815	34	29.87806719293193	Eumenorrheic	27	follicular	0	25.336265955430015	57.327971062206124	9.043257277413666	6.4686160081693345	2.1502351948749316	0.357395463373827	1.019768213167197	11.345413242723634	1.8131428483648273
9	3	7	6.777777777777778	34	29.87806719293193	Eumenorrheic	27	follicular	0	14.66094188957639	50.74372056703527	6.973572561971234	4.2651113881704745	2.1502351948749316	0.32185428409733574	1.019678214415027	11.345519608285485	1.81314286801517
9	3	8	7.7407407407407405	34	29.87806719293193	Eumenorrheic	27	follicular	0	16.80094799448935	44.549612702500184	6.588736721927496	7.632800289950551	2.1502351948749316	0.341357988868129	1.014576176773437	11.348988439713878	1.8131446411660346
9	3	9	8.703703703703702	34	29.87806719293193	Eumenorrheic	27	follicular	0	17.725326184769198	38.35952564774849	7.967658645075328	6.679242958492106	2.1502351948749316	0.36402762230036845	1.0078717545680913	11.40758443915452	1.8132282685205787
9	3	10	9.666666666666666	34	29.87806719293193	Eumenorrheic	27	follicular	0	13.636016808856986	30.31652383684979	5.898445032656791	6.232179248567035	2.1502351948749316	0.33912815656310724	1.0425977572091247	11.912991788650315	1.8152802943800976
9	3	11	10.62962962962963	34	29.87806719293193	Eumenorrheic	27	follicular	0	14.574795631667888	20.411058168730232	8.134553639385008	6.9775216814575085	2.1502351948749316	0.3082128743652503	1.1517488673417744	14.066774760874205	1.8412335486433908
9	3	12	11.592592592592592	34	29.87806719293193	Eumenorrheic	27	follicular	0	161.6413369376109	20.0	6.550810088483218	4.570977157415375	2.1502351948749316	0.3194413462945266	1.2182937959690898	18.198382544532052	2.007036285659741
9	3	13	12.555555555555555	34	29.87806719293193	Eumenorrheic	27	follicular	0	268.5535241067859	26.111521925912015	7.794919176773698	4.576528735437836	2.1502351948749316	0.26150539875326934	1.254094317355872	20.409088724110124	2.5160481271140567
9	3	14	13.518518518518517	34	29.87806719293193	Eumenorrheic	27	peri-ovulatory	1	141.36866481279293	22.34512151673518	7.777125835290655	39.87399985622761	2.1502351948749316	0.2954805986485996	1.2872371056758514	17.64138829666176	3.151474201490132
9	3	15	14.481481481481481	34	29.87806719293193	Eumenorrheic	27	peri-ovulatory	1	18.404974930927793	20.065048389534066	7.394857923736357	35.96807392109742	2.1502351948749316	0.25684328887178826	1.2279373893420595	13.642379589628801	3.1514742014901325
9	3	16	15.444444444444445	34	29.87806719293193	Eumenorrheic	27	luteal	0	11.361274699813674	21.324247277336017	7.562197111332412	10.949177562654235	2.1502351948749316	0.31868367130322467	1.1011873693958194	11.78554049090524	2.5160481271140567
9	3	17	16.407407407407405	34	29.87806719293193	Eumenorrheic	27	luteal	0	15.248031566343979	23.00584145278639	6.097193227855955	3.7816413495161174	2.1502351948749316	0.23996852962477994	1.0595237342308716	11.389704833201831	2.0070362856597423
9	3	18	17.37037037037037	34	29.87806719293193	Eumenorrheic	27	luteal	0	0.0	24.178805811371387	7.333042276815717	8.142272438126788	2.1502351948749316	0.20793628293238614	1.041767500274144	11.347752678309375	1.8412335486433908
9	3	19	18.333333333333332	34	29.87806719293193	Eumenorrheic	27	luteal	0	16.20904835257131	27.169201061706666	7.925441928537884	7.084855396490613	2.1502351948749316	0.23849341049781428	0.9783836739540144	11.345476518588564	1.8152802943800976
9	3	20	19.296296296296298	34	29.87806719293193	Eumenorrheic	27	luteal	0	33.00635188859271	26.8393096458501	7.768712370582495	5.4895291368172	2.1502351948749316	0.2	1.0364268944452029	11.34541247506581	1.8132282685205787
9	3	21	20.25925925925926	34	29.87806719293193	Eumenorrheic	27	luteal	0	94.10035048440407	34.38034093896961	6.550187358876282	6.287045533179107	2.1502351948749316	0.2	1.0173928634831144	11.345411534751582	1.8131446411660346
9	3	22	21.22222222222222	34	29.87806719293193	Eumenorrheic	27	luteal	0	104.35086709790895	32.373988025833086	8.336665648849511	6.017468217494421	2.1502351948749316	0.24026030631681441	1.0019834166171953	11.345411527524684	1.81314286801517
9	3	23	22.185185185185183	34	29.87806719293193	Eumenorrheic	27	luteal	0	53.63488656939209	44.72210970978811	6.100022039941887	8.288057555637241	2.1502351948749316	0.2	1.007294672558755	11.345411527495562	1.8131428483648273
9	3	24	23.14814814814815	34	29.87806719293193	Eumenorrheic	27	luteal	0	41.99921362469507	48.17900279226724	7.586942464256744	3.4573105432865026	2.1502351948749316	0.2180831714932682	1.0450828192389114	11.345411527495502	1.8131428482507406
9	3	25	24.11111111111111	34	29.87806719293193	Eumenorrheic	27	luteal	0	3.8623888475864288	51.19366575293092	7.351670982877857	4.289189672157859	2.1502351948749316	0.25861975202058224	1.0351730410246742	11.345411527495502	1.813142848250393
9	3	26	25.074074074074073	34	29.87806719293193	Eumenorrheic	27	luteal	0	10.38732515634738	53.92564128441031	7.740572682004682	7.108867269751342	2.1502351948749316	0.20943124824169757	1.0261759310954846	11.345411527495502	1.8131428482503926
9	3	27	26.037037037037035	34	29.87806719293193	Eumenorrheic	27	luteal	0	0.3234757150219085	51.385300019511625	7.875754853414424	8.324325963790482	2.1502351948749316	0.2541051196765854	1.047000745343048	11.345411527495502	1.8131428482503926
9	3	28	27.0	34	29.87806719293193	Eumenorrheic	27	luteal	0	3.409125455951237	58.03954759849114	6.805576642820787	6.341182049916309	2.1502351948749316	0.33439343398303545	1.0326367461939008	11.345411527495502	1.8131428482503926
10	1	1	1.0	20	20.808941009959376	Eumenorrheic	28	follicular	0	30.201746825061505	116.87406480251947	9.17281772429077	10.492200942397398	3.4017270536556135	0.38654079754952286	0.9743767713787129	13.695545857474638	2.0487849018629882
10	1	2	2.0	20	20.808941009959376	Eumenorrheic	28	follicular	0	37.168302304911236	105.54221860965094	8.518667663171037	5.185217203047551	3.4017270536556135	0.4515698216557773	0.9623835011267223	13.695545857474642	2.0487849018629882
10	1	3	3.0	20	20.808941009959376	Eumenorrheic	28	follicular	0	15.666111559798178	102.752274008601	9.126426819607717	1.0835539951143751	3.4017270536556135	0.3851866116959916	0.9311288647080007	13.69554585747735	2.0487849018629882
10	1	4	4.0	20	20.808941009959376	Eumenorrheic	28	follicular	0	16.70753021946806	103.4075184100102	6.851756367480313	7.362952688506733	3.4017270536556135	0.39233689284574214	0.9554673933828468	13.69554585857115	2.0487849018629896
10	1	5	5.0	20	20.808941009959376	Eumenorrheic	28	follicular	0	37.49645628754976	104.81554891516933	5.769797745430646	7.063694619316386	3.4017270536556135	0.3913276380046636	0.9523349230269774	13.695546078865837	2.0487849018639883
10	1	6	6.0	20	20.808941009959376	Eumenorrheic	28	follicular	0	19.83670974216816	101.2467453050905	7.065273115917606	3.7998259409349293	3.4017270536556135	0.426706058174062	0.9403086605643156	13.69556817850112	2.048784902229087
10	1	7	7.0	20	20.808941009959376	Eumenorrheic	28	follicular	0	20.832124746979204	97.2759966046675	6.8095587787835585	5.027258075727236	3.4017270536556135	0.4416428231105168	0.9969842900340291	13.696669620096202	2.048784968781811
10	1	8	8.0	20	20.808941009959376	Eumenorrheic	28	follicular	0	28.617900503362407	95.88483700671136	7.515679146149893	5.5968589151011265	3.4017270536556135	0.4015713527629321	0.9382205379980859	13.723797364028188	2.048791009951591
10	1	9	9.0	20	20.808941009959376	Eumenorrheic	28	follicular	0	19.6652468558706	94.37815195498851	6.708251425960463	3.11478750336887	3.4017270536556135	0.47186522183816515	0.9808926182248594	14.050208341558221	2.0490633016985242
10	1	10	10.0	20	20.808941009959376	Eumenorrheic	28	follicular	0	21.712292852102294	81.37422002157766	6.121314501391215	5.2798563477113944	3.4017270536556135	0.3877998705376051	0.9964742772723915	15.918832715061278	2.0551212529138363
10	1	11	11.0	20	20.808941009959376	Eumenorrheic	28	follicular	0	171.6352022327956	73.83585111194668	5.36213135797521	6.127404119035243	3.4017270536556135	0.37939840521159296	1.056638823396488	20.65511509440018	2.120798762856423
10	1	12	12.0	20	20.808941009959376	Eumenorrheic	28	follicular	0	273.08914525761696	74.44860608079803	4.0980878505071665	8.996690595982134	3.4017270536556135	0.4381414022535791	1.1312899712326725	24.574216501596656	2.457480134334278
10	1	13	13.0	20	20.808941009959376	Eumenorrheic	28	peri-ovulatory	0	196.11836009018612	74.19393548796992	8.24552750380553	27.64503144085519	3.4017270536556135	0.36477707820059524	1.1684670948577092	22.186879529677476	3.207001159944885
10	1	14	14.0	20	20.808941009959376	Eumenorrheic	28	peri-ovulatory	1	74.0842838791398	74.6190728064889	8.156032642402126	56.257787532792555	3.4017270536556135	0.36578846646779556	1.1153442949961643	17.005199869550346	3.687812823353379
10	1	15	15.0	20	20.808941009959376	Eumenorrheic	28	peri-ovulatory	0	35.78025188657115	67.7830243413599	5.244111970154982	30.893737584775575	3.4017270536556135	0.34021901760168327	1.0210901529060097	14.33970903214938	3.207001159944885
10	1	16	16.0	20	20.808941009959376	Eumenorrheic	28	luteal	0	1.580174262366846	67.3478967445028	5.91671626384157	7.505013244234148	3.4017270536556135	0.35419698977406433	0.9779622772925045	13.758151835076172	2.457480134334278
10	1	17	17.0	20	20.808941009959376	Eumenorrheic	28	luteal	0	11.145565243917552	68.37710738741247	5.334491133053529	5.135885622151943	3.4017270536556135	0.32989256285162283	0.9868585822170853	13.698584239087587	2.120798762856423
10	1	18	18.0	20	20.808941009959376	Eumenorrheic	28	luteal	0	19.252455196439378	75.95449534213795	6.480912379857531	5.668806489236913	3.4017270536556135	0.3044229528264322	0.9497334502677157	13.695619490975075	2.0551212529138363
10	1	19	19.0	20	20.808941009959376	Eumenorrheic	28	luteal	0	34.5707983755102	67.55089625496805	4.478899784514119	1.7260144463632496	3.4017270536556135	0.2945922314463009	0.9281200461521522	13.695546748551534	2.0490633016985242
10	1	20	20.0	20	20.808941009959376	Eumenorrheic	28	luteal	0	49.07236089206293	82.4137837103278	7.291325956332104	6.259565929257214	3.4017270536556135	0.3364883835111481	0.9550587923279661	13.695545862859339	2.048791009951591
10	1	21	21.0	20	20.808941009959376	Eumenorrheic	28	luteal	0	133.15336298235394	83.57597267039576	6.738349881625859	7.95592754144668	3.4017270536556135	0.2946342201427991	0.9478385970834805	13.695545857490886	2.048784968781811
10	1	22	22.0	20	20.808941009959376	Eumenorrheic	28	luteal	0	117.20196733593986	83.80381189389114	5.838241733524087	6.23254075336717	3.4017270536556135	0.3237223045904597	0.9623810515312445	13.695545857474663	2.048784902229087
10	1	23	23.0	20	20.808941009959376	Eumenorrheic	28	luteal	0	31.942994960685166	91.00713740585604	5.749211248876179	6.706430208909456	3.4017270536556135	0.3107083268121971	0.9739501770976192	13.695545857474638	2.0487849018639883
10	1	24	24.0	20	20.808941009959376	Eumenorrheic	28	luteal	0	25.92545866834815	89.97061423596625	7.383791104783169	9.234396727064372	3.4017270536556135	0.37920720573618705	0.9504119342055452	13.695545857474638	2.0487849018629896
10	1	25	25.0	20	20.808941009959376	Eumenorrheic	28	luteal	0	37.165796198140214	91.76030172200171	6.179918940015285	4.453623104467287	3.4017270536556135	0.36176767170566987	0.9414426767901314	13.695545857474638	2.0487849018629882
10	1	26	26.0	20	20.808941009959376	Eumenorrheic	28	luteal	0	21.27242433223516	91.6190896498307	4.459893881858955	8.451368351178825	3.4017270536556135	0.31254337663949766	0.9465374312404741	13.695545857474638	2.0487849018629882
10	1	27	27.0	20	20.808941009959376	Eumenorrheic	28	luteal	0	33.218284838790815	111.56106078248926	7.326355344076188	4.616353114200189	3.4017270536556135	0.37488372237319123	0.9131070516019897	13.695545857474638	2.0487849018629882
10	1	28	28.0	20	20.808941009959376	Eumenorrheic	28	luteal	0	2.1258838294333486	109.75173937793754	6.865514325869913	6.967822248879699	3.4017270536556135	0.4171052397652851	0.9552658040293844	13.695545857474638	2.0487849018629882
10	2	1	1.0	20	20.808941009959376	Eumenorrheic	27	follicular	0	26.221413391411854	112.98203693430091	8.389910019712072	7.523911917059601	3.4017270536556135	0.4027523697469202	0.9641543493019255	13.695545857474638	2.0487849018629882
10	2	2	1.9629629629629628	20	20.808941009959376	Eumenorrheic	27	follicular	0	53.6209175289722	108.99824229765326	8.131915850813952	4.660535569797932	3.4017270536556135	0.395942307604637	0.9500729201145999	13.695545857475446	2.0487849018629882
10	2	3	2.9259259259259256	20	20.808941009959376	Eumenorrheic	27	follicular	0	42.29218373798549	105.11176911975224	8.600157796819788	4.848554865344769	3.4017270536556135	0.4403386958018778	0.952202966813133	13.695545857775103	2.048784901862989
10	2	4	3.888888888888889	20	20.808941009959376	Eumenorrheic	27	follicular	0	45.2199233695611	104.61431151308051	7.40132151304172	9.779536460507348	3.4017270536556135	0.4314943154506308	0.9811266191344824	13.695545916158686	2.0487849018634856
10	2	5	4.851851851851851	20	20.808941009959376	Eumenorrheic	27	follicular	0	56.88182430722731	96.46199267858505	6.559152986428046	8.379373930821489	3.4017270536556135	0.4006365979136021	0.9641793057616319	13.695551877214395	2.048784902022519
10	2	6	5.814814814814815	20	20.808941009959376	Eumenorrheic	27	follicular	0	43.768049956542846	98.13956663711822	7.828535022220063	5.840371511829912	3.4017270536556135	0.43351598773290334	0.9564240552331204	13.695870173596024	2.048784928742572
10	2	7	6.777777777777778	20	20.808941009959376	Eumenorrheic	27	follicular	0	31.6204533675415	88.94595803340387	6.214440800437742	4.204019487711506	3.4017270536556135	0.37089585000134295	0.9186211014686019	13.704722683769392	2.0487872805322342
10	2	8	7.7407407407407405	20	20.808941009959376	Eumenorrheic	27	follicular	0	21.040882020728027	80.24708372937711	6.231639992071629	5.637116125613343	3.4017270536556135	0.4998600451794876	0.9828591260685036	13.83192552814868	2.0488954569485385
10	2	9	8.703703703703702	20	20.808941009959376	Eumenorrheic	27	follicular	0	61.71991795026106	84.66678464429683	5.923600092759253	7.751645310751705	3.4017270536556135	0.36111797940237295	0.9816082351416715	14.76003176472014	2.051483613892755
10	2	10	9.666666666666666	20	20.808941009959376	Eumenorrheic	27	follicular	0	131.23087214946017	81.4285537907796	6.0719291149242425	3.2541801150302843	3.4017270536556135	0.4348654130249012	1.0297834494589344	18.05933088167113	2.083384218203625
10	2	11	10.62962962962963	20	20.808941009959376	Eumenorrheic	27	follicular	0	222.7716028307553	77.71952566161849	5.376836526228458	7.571995080514338	3.4017270536556135	0.44434730292143443	1.1531680927311525	23.091046605082614	2.281761147602857
10	2	12	11.592592592592592	20	20.808941009959376	Eumenorrheic	27	follicular	0	252.3409119443177	68.59724340842624	5.659482434543465	12.675113337703086	3.4017270536556135	0.40989048863192784	1.1585349882716174	24.320074408374722	2.872712253608657
10	2	13	12.555555555555555	20	20.808941009959376	Eumenorrheic	27	peri-ovulatory	1	152.51759705768112	72.44888971638457	6.613448724845485	50.121228077492546	3.4017270536556135	0.4010151900348397	1.185298095916926	20.00559231821017	3.579165145345537
10	2	14	13.518518518518517	20	20.808941009959376	Eumenorrheic	27	peri-ovulatory	0	44.41918976061451	64.68727224061402	7.074351850128846	44.60063212561889	3.4017270536556135	0.3862421364275542	1.0619719487792005	15.663833648184559	3.541726892776838
10	2	15	14.481481481481481	20	20.808941009959376	Eumenorrheic	27	luteal	0	30.121579886522955	68.93562299694109	6.269826642433258	14.614640943301517	3.4017270536556135	0.34132510022709345	1.0039320305007988	14.018007300190847	2.8137113346463436
10	2	16	15.444444444444445	20	20.808941009959376	Eumenorrheic	27	luteal	0	12.67685160351488	69.51962234741825	7.115380717105348	5.765515758159812	3.4017270536556135	0.32935290036109455	0.9343217435008969	13.723291841982011	2.2546247991862245
10	2	17	16.407407407407405	20	20.808941009959376	Eumenorrheic	27	luteal	0	13.014724474164886	68.9208561762078	5.3065150621307815	3.440415877661828	3.4017270536556135	0.27876904677050385	0.9729028345359371	13.696799736503113	2.077876836091759
10	2	18	17.37037037037037	20	20.808941009959376	Eumenorrheic	27	luteal	0	30.601251644731786	67.89359598964532	5.642955822723931	5.603742089470993	3.4017270536556135	0.3194061366831094	0.9525176821784507	13.695575618253345	2.0509443798934
10	2	19	18.333333333333332	20	20.808941009959376	Eumenorrheic	27	luteal	0	92.46823130720833	79.97319141807131	5.3889162670909405	7.624284934854833	3.4017270536556135	0.34216611272671466	0.9358297937140119	13.695546228467963	2.0488690914028105
10	2	20	19.296296296296298	20	20.808941009959376	Eumenorrheic	27	luteal	0	94.44337378814585	74.64941615284515	6.424600170258847	6.996424667129193	3.4017270536556135	0.3092233506468386	0.9736535442675548	13.695545859903604	2.0487866257175953
10	2	21	20.25925925925926	20	20.808941009959376	Eumenorrheic	27	luteal	0	109.6973818859227	82.2766100694764	6.23913114702675	6.105046652491548	3.4017270536556135	0.3454600308046656	0.9747897677009086	13.695545857482992	2.0487849204015607
10	2	22	21.22222222222222	20	20.808941009959376	Eumenorrheic	27	luteal	0	53.22726371544771	81.76993831857212	6.966457391837542	6.972918938771842	3.4017270536556135	0.32346959710703344	0.9373946585507351	13.695545857474654	2.0487849019676974
10	2	23	22.185185185185183	20	20.808941009959376	Eumenorrheic	27	luteal	0	39.742120654646016	89.31255233194398	4.850602594324072	5.116160464420503	3.4017270536556135	0.3198767782761556	0.9504915696777068	13.695545857474638	2.048784901863299
10	2	24	23.14814814814815	20	20.808941009959376	Eumenorrheic	27	luteal	0	43.035289226535696	91.93334203132221	6.985846141432438	6.577214206472659	3.4017270536556135	0.3764874127402794	0.9440985462692124	13.695545857474638	2.0487849018629887
10	2	25	24.11111111111111	20	20.808941009959376	Eumenorrheic	27	luteal	0	37.76979088435469	101.6776802452963	6.465787590669505	2.5284591744046203	3.4017270536556135	0.29990403413900446	0.9302032940853354	13.695545857474638	2.0487849018629882
10	2	26	25.074074074074073	20	20.808941009959376	Eumenorrheic	27	luteal	0	30.23107899625476	101.77188741432157	6.322070986789599	6.632400718162543	3.4017270536556135	0.3519354900736449	0.9560828123946532	13.695545857474638	2.0487849018629882
10	2	27	26.037037037037035	20	20.808941009959376	Eumenorrheic	27	luteal	0	29.31531835260169	102.46572414438529	5.485504864057619	10.346746090456136	3.4017270536556135	0.33587728879682616	0.9207782272696232	13.695545857474638	2.0487849018629882
10	2	28	27.0	20	20.808941009959376	Eumenorrheic	27	luteal	0	35.24644657516141	114.55164793554172	7.232004184977362	7.915110688897606	3.4017270536556135	0.3968537195521391	0.9469967088326124	13.695545857474638	2.0487849018629882
10	3	1	1.0	20	20.808941009959376	Eumenorrheic	29	follicular	0	39.532548980667414	111.69782999776413	8.558897248692094	3.21466250468244	3.4017270536556135	0.3595926810965955	0.964486323091067	13.695545857474638	2.0487849018629882
10	3	2	2.037037037037037	20	20.808941009959376	Eumenorrheic	29	follicular	0	41.87299392136935	112.49960470964174	8.98740352531536	6.352368877030093	3.4017270536556135	0.40797772405785204	0.9480310548755905	13.695545857474638	2.0487849018629882
10	3	3	3.074074074074074	20	20.808941009959376	Eumenorrheic	29	follicular	0	9.69904228686109	105.9792876542492	8.646310239659275	6.107221399090829	3.4017270536556135	0.36668966719610585	0.9342158928429117	13.695545857474638	2.0487849018629882
10	3	4	4.111111111111111	20	20.808941009959376	Eumenorrheic	29	follicular	0	5.000823004114078	101.36543071909848	7.098898081865055	6.137118655733384	3.4017270536556135	0.41308533102829015	0.9291265269916583	13.695545857474906	2.0487849018629882
10	3	5	5.148148148148148	20	20.808941009959376	Eumenorrheic	29	follicular	0	17.954765833061145	97.70002852965325	5.978618796357977	8.066543149388584	3.4017270536556135	0.4272522868803422	0.899505824594392	13.695545857646648	2.048784901862992
10	3	6	6.185185185185185	20	20.808941009959376	Eumenorrheic	29	follicular	0	15.370972438762273	94.13367153541734	6.289902945045757	8.800783337248474	3.4017270536556135	0.37955142784453744	0.9672848427137228	13.695545910045876	2.048784901866133
10	3	7	7.222222222222221	20	20.808941009959376	Eumenorrheic	29	follicular	0	16.012506326362764	92.11027783896073	5.748137798439948	7.080357785839327	3.4017270536556135	0.4450749887515941	0.9115881981170468	13.695553471221215	2.048784903099839
10	3	8	8.25925925925926	20	20.808941009959376	Eumenorrheic	29	follicular	0	28.60354960316033	84.30982935670264	8.024064906080085	7.1387231354014835	3.4017270536556135	0.46896774943426456	0.9499441729051833	13.696068375521786	2.04878513240421
10	3	9	9.296296296296296	20	20.808941009959376	Eumenorrheic	29	follicular	0	29.710229679587943	87.39203535262499	4.488442989976452	6.188604655773183	3.4017270536556135	0.39548993522585424	0.9332798323901194	13.712538339650905	2.0488052644375663
10	3	10	10.333333333333332	20	20.808941009959376	Eumenorrheic	29	follicular	0	22.081121636329065	80.76188343446856	5.738593102057419	4.6946745005315265	3.4017270536556135	0.40991654074368294	0.975188907549927	13.95740334788192	2.0496371566246823
10	3	11	11.37037037037037	20	20.808941009959376	Eumenorrheic	29	follicular	0	47.72104470319319	78.69831799083367	5.8325840386042245	6.999548579405941	3.4017270536556135	0.40506377347125466	1.006568246578566	15.607712906241037	2.0656877089613515
10	3	12	12.407407407407407	20	20.808941009959376	Eumenorrheic	29	follicular	0	176.627958342954	78.97934625585567	5.318239057769474	6.496868660702781	3.4017270536556135	0.43289207556773035	1.1049585770586794	20.31221332449173	2.2076399001521922
10	3	13	13.444444444444443	20	20.808941009959376	Eumenorrheic	29	follicular	0	299.9133077015628	70.90689544792413	5.988332125747953	7.100874206410468	3.4017270536556135	0.4116267385254875	1.1752105722966233	24.544938785460715	2.756234629316263
10	3	14	14.481481481481481	20	20.808941009959376	Eumenorrheic	29	peri-ovulatory	0	209.87849362179324	73.3396204983932	7.193706311626093	43.42519395765147	3.4017270536556135	0.37007290867481973	1.1211608095944305	22.125480697000416	3.541726892776837
10	3	15	15.518518518518517	20	20.808941009959376	Eumenorrheic	29	peri-ovulatory	0	55.06325505903298	66.68033274390496	8.646524273139757	51.869689495914486	3.4017270536556135	0.35057183431430194	1.1029513720186526	16.799359570372463	3.541726892776838
10	3	16	16.555555555555557	20	20.808941009959376	Eumenorrheic	29	luteal	0	16.138237574165878	70.88768734563266	5.619469483704945	13.572698018117656	3.4017270536556135	0.32316883632468396	1.017367619769157	14.237072374561047	2.756234629316263
10	3	17	17.59259259259259	20	20.808941009959376	Eumenorrheic	29	luteal	0	10.368488774041325	69.14350755617832	5.805204026371022	5.6612219568439075	3.4017270536556135	0.3347447029759972	0.9904522037464407	13.740316822767852	2.2076399001521927
10	3	18	18.62962962962963	20	20.808941009959376	Eumenorrheic	29	luteal	0	47.92017633083111	78.45676751350406	5.3721853910153925	3.499518861158629	3.4017270536556135	0.3078531994864592	0.9544642856793936	13.697299842329144	2.0656877089613515
10	3	19	19.666666666666664	20	20.808941009959376	Eumenorrheic	29	luteal	0	53.862583377415476	74.05461054869694	6.0859642898856725	6.284960279194751	3.4017270536556135	0.37065012565903827	0.8894785888728994	13.69557841923457	2.0496371566246823
10	3	20	20.703703703703702	20	20.808941009959376	Eumenorrheic	29	luteal	0	66.7474260755376	79.50500461503673	6.320451102423806	3.5178180205396132	3.4017270536556135	0.3386242886755284	0.9767835701834452	13.6955461439205	2.0488052644375663
10	3	21	21.74074074074074	20	20.808941009959376	Eumenorrheic	29	luteal	0	112.2753549584955	82.22074680967127	5.734310034799332	3.8823566336457622	3.4017270536556135	0.28677278339383877	0.9522059944152419	13.695545858668707	2.04878513240421
10	3	22	22.77777777777778	20	20.808941009959376	Eumenorrheic	29	luteal	0	77.7319873524164	93.45097376127725	6.153173780657883	0.8592365914163373	3.4017270536556135	0.33101711797733346	0.9462980216912871	13.695545857476997	2.048784903099839
10	3	23	23.814814814814813	20	20.808941009959376	Eumenorrheic	29	luteal	0	17.90428905669739	92.33752921207955	6.878527048724736	9.692696105231716	3.4017270536556135	0.3204242660540519	1.0015194402831373	13.695545857474642	2.048784901866133
10	3	24	24.85185185185185	20	20.808941009959376	Eumenorrheic	29	luteal	0	27.420296979988574	97.75864137816917	5.614336295448762	6.747293596556102	3.4017270536556135	0.33225544414861424	0.9359491435745788	13.695545857474638	2.048784901862992
10	3	25	25.888888888888886	20	20.808941009959376	Eumenorrheic	29	luteal	0	10.314875426158057	93.13056279478613	5.821489185091668	5.006140722169076	3.4017270536556135	0.36987038139495704	0.9574337762846928	13.695545857474638	2.0487849018629882
10	3	26	26.925925925925927	20	20.808941009959376	Eumenorrheic	29	luteal	0	14.275119566067579	105.53505204565263	5.503171925806798	4.955037437755889	3.4017270536556135	0.4048368263945794	0.9798626193685142	13.695545857474638	2.0487849018629882
10	3	27	27.962962962962962	20	20.808941009959376	Eumenorrheic	29	luteal	0	35.10653947078196	103.76017675567594	5.536020353536999	3.3845900216865408	3.4017270536556135	0.40872974652173727	0.9596951305910791	13.695545857474638	2.0487849018629882
10	3	28	29.0	20	20.808941009959376	Eumenorrheic	29	luteal	0	31.8538476383131	110.019310542773	7.70219833221857	8.962978708816056	3.4017270536556135	0.38287717465217247	0.9309221993653998	13.695545857474638	2.0487849018629882
11	1	1	1.0	45	23.190783447793393	Eumenorrheic	29	follicular	0	2.9094492078707272	90.23088613432171	10.088890983183044	7.052262053105775	3.0577083926337045	0.45905007134127457	1.081159947518525	11.208343616293718	2.2293662703895123
11	1	2	2.037037037037037	45	23.190783447793393	Eumenorrheic	29	follicular	0	20.88841967701523	89.31295011488771	10.095842423830208	7.3710458026095464	3.0577083926337045	0.48451068678061165	1.0679638008098153	11.20834361629372	2.2293662703895123
11	1	3	3.074074074074074	45	23.190783447793393	Eumenorrheic	29	follicular	0	12.444519107628665	89.19713683115192	8.818557379804822	6.366646999648702	3.0577083926337045	0.4628278426273284	1.0611806137767685	11.208343616295569	2.2293662703895123
11	1	4	4.111111111111111	45	23.190783447793393	Eumenorrheic	29	follicular	0	9.97779972932153	93.28452206277827	9.21538593346073	5.682416141489849	3.0577083926337045	0.45641710140497127	1.0582610856445862	11.208343617235633	2.2293662703895154
11	1	5	5.148148148148148	45	23.190783447793393	Eumenorrheic	29	follicular	0	0.0	84.42747294221172	9.343416944320792	0.9879535796275523	3.0577083926337045	0.49930377377799007	1.072591243448332	11.208343843312806	2.2293662703922386
11	1	6	6.185185185185185	45	23.190783447793393	Eumenorrheic	29	follicular	0	0.0	79.29961438069282	7.540844065428033	9.339320084962175	3.0577083926337045	0.4567706744417862	1.1074179863762923	11.208369544098012	2.2293662714908398
11	1	7	7.222222222222221	45	23.190783447793393	Eumenorrheic	29	follicular	0	9.499595422353654	74.37427006470853	9.268818870200143	4.179163207916517	3.0577083926337045	0.4949641000913688	1.0434507806582423	11.209746823337717	2.229366481219254
11	1	8	8.25925925925926	45	23.190783447793393	Eumenorrheic	29	follicular	0	26.087783399909924	79.42463204927158	8.267424848777575	4.51189018642232	3.0577083926337045	0.5323434755828231	1.0615115496607763	11.244329355038529	2.2293853953174882
11	1	9	9.296296296296296	45	23.190783447793393	Eumenorrheic	29	follicular	0	12.184976800577907	77.88373701197307	9.176005161944575	5.5904504163316755	3.0577083926337045	0.4941174918480015	1.0735524702493824	11.645655963474447	2.2301883623302143
11	1	10	10.333333333333332	45	23.190783447793393	Eumenorrheic	29	follicular	0	57.673404298883696	75.12085731865504	8.350219575261955	5.594734974437332	3.0577083926337045	0.48224886286471774	1.0884682014546072	13.726633417407367	2.2461115970253718
11	1	11	11.37037037037037	45	23.190783447793393	Eumenorrheic	29	follicular	0	196.70979430298968	59.887280388466955	7.860266087140438	8.22547192687583	3.0577083926337045	0.4690098624366433	1.17589857288278	18.080172302642218	2.3909953524079013
11	1	12	12.407407407407407	45	23.190783447793393	Eumenorrheic	29	follicular	0	249.80487061537633	68.94021186023873	9.592132192109656	11.153366014628716	3.0577083926337045	0.47607884947797147	1.2545616277528595	20.094042498294282	2.9686276860869842
11	1	13	13.444444444444443	45	23.190783447793393	Eumenorrheic	29	peri-ovulatory	0	142.65564186623806	63.2573043271107	11.990705460238416	55.81011490462222	3.0577083926337045	0.46328302839306057	1.2625403171128833	16.65291266389882	3.8316123707552556
11	1	14	14.481481481481481	45	23.190783447793393	Eumenorrheic	29	peri-ovulatory	1	56.677183338552375	67.00616641709641	9.14555116972971	54.78579885154467	3.0577083926337045	0.49956257953369004	1.1843420578788235	12.789184205593719	3.8749237510902237
11	1	15	15.518518518518517	45	23.190783447793393	Eumenorrheic	29	luteal	0	21.996732208653235	69.19925078343518	9.115520025185667	10.464002419945738	3.0577083926337045	0.4480071494454889	1.0893482406457655	11.425846639024728	3.030213248918733
11	1	16	16.555555555555557	45	23.190783447793393	Eumenorrheic	29	luteal	0	0.0	69.87217197571289	9.698059920409253	5.865112319551127	3.0577083926337045	0.4486989318218283	1.114989743132845	11.22252423454871	2.4140542693736378
11	1	17	17.59259259259259	45	23.190783447793393	Eumenorrheic	29	luteal	0	30.97041420573212	64.85445635529538	10.503635489379915	7.734985451520352	3.0577083926337045	0.48285742979940355	1.0318568176430059	11.208781720764575	2.2495490259687476
11	1	18	18.62962962962963	45	23.190783447793393	Eumenorrheic	29	luteal	0	40.78694155730961	65.65484365868623	8.38139757796471	5.382513804245893	3.0577083926337045	0.460764167632072	1.0278396140038346	11.208350030055932	2.2304114114156013
11	1	19	19.666666666666664	45	23.190783447793393	Eumenorrheic	29	luteal	0	78.81699754412318	71.50263710751537	8.155859181004242	5.391273198631718	3.0577083926337045	0.4486228864147703	1.0473174175378772	11.208343660787637	2.2293919165278986
11	1	20	20.703703703703702	45	23.190783447793393	Eumenorrheic	29	luteal	0	117.82621912541015	71.87334155078914	9.110143715052248	5.4151158202737655	3.0577083926337045	0.4301987910346411	1.0388887313303372	11.208343616439985	2.229366568599179
11	1	21	21.74074074074074	45	23.190783447793393	Eumenorrheic	29	luteal	0	108.48184029930475	73.01658096576875	7.693074282737967	2.9875053700640852	3.0577083926337045	0.422660674266842	1.0512250053084293	11.208343616293947	2.2293662720326504
11	1	22	22.77777777777778	45	23.190783447793393	Eumenorrheic	29	luteal	0	38.14807185744446	77.98644997096355	9.557582559621393	1.1623034799529162	3.0577083926337045	0.44873090044188607	1.0299604072258963	11.208343616293718	2.2293662703938026
11	1	23	23.814814814814813	45	23.190783447793393	Eumenorrheic	29	luteal	0	21.30804138489101	87.40789665325075	9.262358072716902	6.1547747508601	3.0577083926337045	0.4158584266269301	1.047414739157312	11.208343616293718	2.2293662703895176
11	1	24	24.85185185185185	45	23.190783447793393	Eumenorrheic	29	luteal	0	31.658587339858812	80.87371194686638	9.64147943680626	8.500327248682776	3.0577083926337045	0.5017721021116506	1.031364430903138	11.208343616293718	2.2293662703895123
11	1	25	25.888888888888886	45	23.190783447793393	Eumenorrheic	29	luteal	0	13.439744599403918	89.27850395149169	8.436407318073062	7.1970298054158475	3.0577083926337045	0.3779011949506918	1.0895871220551203	11.208343616293718	2.2293662703895123
11	1	26	26.925925925925927	45	23.190783447793393	Eumenorrheic	29	luteal	0	19.506479577852915	90.36106973201694	9.653225048979516	3.5482751668507015	3.0577083926337045	0.4816255182332822	1.0865569382504257	11.208343616293718	2.2293662703895123
11	1	27	27.962962962962962	45	23.190783447793393	Eumenorrheic	29	luteal	0	10.816311829116017	81.58036025288135	9.818506967841877	7.821672523086735	3.0577083926337045	0.4850448781241114	1.0889230920283015	11.208343616293718	2.2293662703895123
11	1	28	29.0	45	23.190783447793393	Eumenorrheic	29	luteal	0	19.527395329633936	88.20490646117375	8.329137521585263	2.4790756409313848	3.0577083926337045	0.47721873163019035	1.0599332481058805	11.208343616293718	2.2293662703895123
11	2	1	1.0	45	23.190783447793393	Eumenorrheic	29	follicular	0	16.839889050607027	90.2874851291675	9.15751894301063	6.852926894553207	3.0577083926337045	0.5102803543742982	1.0312758924994994	11.208343616293718	2.2293662703895123
11	2	2	2.037037037037037	45	23.190783447793393	Eumenorrheic	29	follicular	0	0.0	87.54464812150954	11.00916847196393	7.740917669933854	3.0577083926337045	0.4493036414333727	1.023921819119718	11.208343616293718	2.2293662703895123
11	2	3	3.074074074074074	45	23.190783447793393	Eumenorrheic	29	follicular	0	0.0	89.30143825049548	9.789758731391094	3.776465723917997	3.0577083926337045	0.41665731227264147	1.0807189059905549	11.20834361629372	2.2293662703895123
11	2	4	4.111111111111111	45	23.190783447793393	Eumenorrheic	29	follicular	0	24.74966725888841	90.78113204539875	9.657787676577158	0.0	3.0577083926337045	0.4807548211050466	1.0595942761826043	11.208343616295524	2.2293662703895123
11	2	5	5.148148148148148	45	23.190783447793393	Eumenorrheic	29	follicular	0	27.64098336373982	83.74318925805922	10.745192781650786	7.746523146429951	3.0577083926337045	0.4403317431148221	1.04683201833308	11.208343617215773	2.2293662703895163
11	2	6	6.185185185185185	45	23.190783447793393	Eumenorrheic	29	follicular	0	14.634406000811849	85.46660010223623	9.390883528774596	7.933477448343158	3.0577083926337045	0.5477829854907443	1.0494359661750696	11.208343839130714	2.229366270392934
11	2	7	7.222222222222221	45	23.190783447793393	Eumenorrheic	29	follicular	0	15.573196778213692	71.29600262346253	9.258224544977072	4.863000178359613	3.0577083926337045	0.5082698921728324	1.073569219197582	11.20836913567852	2.2293662717353797
11	2	8	8.25925925925926	45	23.190783447793393	Eumenorrheic	29	follicular	0	3.0047304062839633	85.27353280571387	10.204960063777339	6.324168083235916	3.0577083926337045	0.5406705615064092	1.0860603709850292	11.209728475930383	2.2293665212508023
11	2	9	9.296296296296296	45	23.190783447793393	Eumenorrheic	29	follicular	0	21.43478925910498	68.74172324865023	9.77790402692001	8.393961223165434	3.0577083926337045	0.4780049287216666	1.0678964136105562	11.243955419483289	2.2293884277359965
11	2	10	10.333333333333332	45	23.190783447793393	Eumenorrheic	29	follicular	0	26.678152317119405	76.30543181164053	8.88140569291418	2.637412415959218	3.0577083926337045	0.47959182014811685	1.0818188417547119	11.642288749473634	2.2302936434962604
11	2	11	11.37037037037037	45	23.190783447793393	Eumenorrheic	29	follicular	0	74.49906958119723	72.0883489976908	9.542633223933148	3.429917535481216	3.0577083926337045	0.48119495534845114	1.1047481680032538	13.714039328042244	2.2477589030107925
11	2	12	12.407407407407407	45	23.190783447793393	Eumenorrheic	29	follicular	0	183.80747608347042	73.740638475712	8.952006788227797	5.8183921909880185	3.0577083926337045	0.4927930550627065	1.1388601554863083	18.064401693078132	2.4022228619949586
11	2	13	13.444444444444443	45	23.190783447793393	Eumenorrheic	29	follicular	0	258.1846776602344	59.303108729793145	8.361345330457661	5.758091801796667	3.0577083926337045	0.44834933465813404	1.232642793713461	20.09776096086757	2.9991711234741123
11	2	14	14.481481481481481	45	23.190783447793393	Eumenorrheic	29	peri-ovulatory	0	162.7490430396089	66.37905056726704	9.929023230017023	52.82631727893986	3.0577083926337045	0.503320180810998	1.2541887621506709	16.670004797446467	3.853897237581343
11	2	15	15.518518518518517	45	23.190783447793393	Eumenorrheic	29	peri-ovulatory	0	52.21681640364406	61.70411128786811	9.33407573783436	54.282441657417664	3.0577083926337045	0.5242884451690142	1.1855386203570588	12.798459822212276	3.853897237581344
11	2	16	16.555555555555557	45	23.190783447793393	Eumenorrheic	29	luteal	0	0.0	66.80359702132085	8.315396169036017	7.116494901872303	3.0577083926337045	0.49691373799747374	1.098961297897054	11.427717853173693	2.9991711234741123
11	2	17	17.59259259259259	45	23.190783447793393	Eumenorrheic	29	luteal	0	38.66664487546295	62.6456529749932	9.110146505106123	6.798577877807485	3.0577083926337045	0.4654065336152373	1.0298926286932892	11.222685131332485	2.402222861994959
11	2	18	18.62962962962963	45	23.190783447793393	Eumenorrheic	29	luteal	0	39.404319133152015	60.756745991272666	10.359999655332384	5.045785853522409	3.0577083926337045	0.44858325413439154	1.0830106012832679	11.208787896630653	2.2477589030107925
11	2	19	19.666666666666664	45	23.190783447793393	Eumenorrheic	29	luteal	0	104.58305778811221	64.60168595443682	9.672262717298905	5.064398841356912	3.0577083926337045	0.45963314885742923	1.0761234168487959	11.208350138158686	2.2302936434962604
11	2	20	20.703703703703702	45	23.190783447793393	Eumenorrheic	29	luteal	0	148.65725493139308	74.69546029241864	7.532214078372291	11.786030066577228	3.0577083926337045	0.44249583744384957	1.043710436055777	11.208343661660624	2.2293884277359965
11	2	21	21.74074074074074	45	23.190783447793393	Eumenorrheic	29	luteal	0	85.14358748440726	67.07979212052064	10.234201681612445	5.8562539222431695	3.0577083926337045	0.37635165521044195	1.0425467967747923	11.208343616443258	2.2293665212508023
11	2	22	22.77777777777778	45	23.190783447793393	Eumenorrheic	29	luteal	0	39.17425025280585	77.5878593634216	8.690443819552534	7.731032563946649	3.0577083926337045	0.41241311093170163	1.034469021254861	11.208343616293952	2.2293662717353797
11	2	23	23.814814814814813	45	23.190783447793393	Eumenorrheic	29	luteal	0	26.469066258791763	81.56382753427032	8.299967991365575	4.074044682255936	3.0577083926337045	0.4218732654031791	1.0443368824113222	11.208343616293718	2.229366270392934
11	2	24	24.85185185185185	45	23.190783447793393	Eumenorrheic	29	luteal	0	15.699460122214111	77.2959115226151	9.04195018410974	6.238985557786533	3.0577083926337045	0.4044723739337157	1.066697871098513	11.208343616293718	2.2293662703895163
11	2	25	25.888888888888886	45	23.190783447793393	Eumenorrheic	29	luteal	0	17.368410944565817	83.44255651497592	9.837776147470818	6.324747794581598	3.0577083926337045	0.42362443749582596	1.0612339259849057	11.208343616293718	2.2293662703895123
11	2	26	26.925925925925927	45	23.190783447793393	Eumenorrheic	29	luteal	0	10.742382886574376	88.82264965978297	8.828670068660745	6.650326288363801	3.0577083926337045	0.47442082303183153	1.0736187805875408	11.208343616293718	2.2293662703895123
11	2	27	27.962962962962962	45	23.190783447793393	Eumenorrheic	29	luteal	0	20.58543714640628	95.20942740424115	9.928826782825304	3.2714734750624537	3.0577083926337045	0.49255861637115644	1.097811399850725	11.208343616293718	2.2293662703895123
11	2	28	29.0	45	23.190783447793393	Eumenorrheic	29	luteal	0	19.63217060368527	96.63391779692382	9.506627626248433	4.485474139455684	3.0577083926337045	0.47328137808207366	1.06493330034598	11.208343616293718	2.2293662703895123
11	3	1	1.0	45	23.190783447793393	Eumenorrheic	26	follicular	0	23.807719532151598	92.4525159325592	10.280608434948673	6.081074743824776	3.0577083926337045	0.5206585795429777	1.0719400765143225	11.208343616293718	2.2293662703895123
11	3	2	1.9259259259259258	45	23.190783447793393	Eumenorrheic	26	follicular	0	13.15403830892059	82.80922494613547	10.72019893589614	5.7516249110987285	3.0577083926337045	0.5083401992795956	1.0566626386394429	11.208343616293718	2.2293662703895123
11	3	3	2.8518518518518516	45	23.190783447793393	Eumenorrheic	26	follicular	0	14.999557329096854	92.07406043286912	10.780754409117835	5.959932779300457	3.0577083926337045	0.49706110033083256	1.046101901104734	11.208343616293774	2.2293662703895123
11	3	4	3.7777777777777777	45	23.190783447793393	Eumenorrheic	26	follicular	0	48.230304316915706	87.99151150090998	10.315794013738554	6.41086817879133	3.0577083926337045	0.5736695694173678	1.0571572259381963	11.208343616315736	2.2293662703895127
11	3	5	4.703703703703703	45	23.190783447793393	Eumenorrheic	26	follicular	0	13.667603020517733	83.63620276954252	8.41297932983509	6.320236449807022	3.0577083926337045	0.5018744993293904	1.0474735821249623	11.208343620904648	2.229366270389678
11	3	6	5.62962962962963	45	23.190783447793393	Eumenorrheic	26	follicular	0	26.964901693353337	85.06450420550682	11.008923211145063	4.803437347396447	3.0577083926337045	0.4922069203851893	1.0723918043287735	11.20834414866436	2.22936627043804
11	3	7	6.555555555555555	45	23.190783447793393	Eumenorrheic	26	follicular	0	23.47328570477881	81.23997917748062	9.484408112764813	5.867521860091658	3.0577083926337045	0.49073100867028696	1.0619418805027177	11.208377506316246	2.22936627822662
11	3	8	7.481481481481481	45	23.190783447793393	Eumenorrheic	26	follicular	0	34.78854656598121	79.94353255033494	9.03543309633665	4.898352982163061	3.0577083926337045	0.492603361349348	1.0355082135846907	11.209533109307149	2.229366968230418
11	3	9	8.407407407407407	45	23.190783447793393	Eumenorrheic	26	follicular	0	11.438812920422867	78.26563390724952	9.832650957578108	8.281278600547052	3.0577083926337045	0.5055088618823405	1.0568208937373065	11.231362497524593	2.2294005305443214
11	3	10	9.333333333333332	45	23.190783447793393	Eumenorrheic	26	follicular	0	23.066840607352095	73.4597541730434	7.597761464499769	5.01557373970298	3.0577083926337045	0.5047950675074097	1.0962693292108798	11.453949523100794	2.2302936434962604
11	3	11	10.25925925925926	45	23.190783447793393	Eumenorrheic	26	follicular	0	37.778589374149625	68.35101656704781	9.03124722025883	8.98281056427095	3.0577083926337045	0.4383344432240854	1.0910182870235539	12.653203327263924	2.243206775897723
11	3	12	11.185185185185185	45	23.190783447793393	Eumenorrheic	26	follicular	0	137.17269652138162	67.38730951313347	9.743144501865926	6.567542524735037	3.0577083926337045	0.5210798493938528	1.1379019490558813	15.894802743379627	2.3432552458743627
11	3	13	12.11111111111111	45	23.190783447793393	Eumenorrheic	26	follicular	0	251.98519755059758	59.16023657386569	7.931909980621583	6.581433294843936	3.0577083926337045	0.5367737707357395	1.1808929430353545	19.589351801200802	2.74607250102358
11	3	14	13.037037037037036	45	23.190783447793393	Eumenorrheic	26	peri-ovulatory	0	239.15303750009517	65.29861054789754	9.570009630166457	28.849309656291652	3.0577083926337045	0.4155478901671718	1.2879518560211194	19.472146977618365	3.5218884055849764
11	3	15	13.962962962962962	45	23.190783447793393	Eumenorrheic	26	peri-ovulatory	1	140.8688843293344	65.29604135753502	11.509486447390518	77.0754731113432	3.0577083926337045	0.49114523651310565	1.2034025309451526	15.700925100579726	4.0120100124167815
11	3	16	14.88888888888889	45	23.190783447793393	Eumenorrheic	26	peri-ovulatory	0	28.108941492993623	61.737590891508326	10.278641766544602	28.622281716417607	3.0577083926337045	0.42919016467041726	1.1287415782134433	12.554961041280778	3.5849408217338046
11	3	17	15.814814814814813	45	23.190783447793393	Eumenorrheic	26	luteal	0	3.1095472595113325	58.76987042691401	9.313516387850367	2.422602368705615	3.0577083926337045	0.4811092413623106	1.0919719293320607	11.430892169603394	2.7977145292655456
11	3	18	16.74074074074074	45	23.190783447793393	Eumenorrheic	26	luteal	0	1.2817252724764128	64.91137553040436	9.070004895722256	6.402635124355304	3.0577083926337045	0.40870286137647655	1.0624811932680802	11.2286221990621	2.3607488967689796
11	3	19	17.666666666666664	45	23.190783447793393	Eumenorrheic	26	luteal	0	0.0	63.92312566626112	9.494003674378012	8.779275454501938	3.0577083926337045	0.47606486635659084	1.0432421347369294	11.209362401670292	2.246111597025372
11	3	20	18.59259259259259	45	23.190783447793393	Eumenorrheic	26	luteal	0	27.187471547064625	68.96307744007547	8.616259918505818	5.713159842778178	3.0577083926337045	0.3875681184648338	1.08870775315752	11.208371836493505	2.230543013287866
11	3	21	19.51851851851852	45	23.190783447793393	Eumenorrheic	26	luteal	0	47.829010425800405	68.96127696477961	7.730009348120897	1.3992735356104333	3.0577083926337045	0.4429194074901998	1.0643213036702939	11.20834404728625	2.2294118637735143
11	3	22	20.444444444444446	45	23.190783447793393	Eumenorrheic	26	luteal	0	116.48673327208284	78.1770651209047	9.420347387375474	6.348635302238662	3.0577083926337045	0.43356538673250994	1.0571410992289183	11.208343619922923	2.229367244379174
11	3	23	21.37037037037037	45	23.190783447793393	Eumenorrheic	26	luteal	0	131.154687056756	71.5171756123894	7.596507214222567	3.506347861345175	3.0577083926337045	0.47673778694574437	1.0721220449540751	11.208343616310566	2.2293662818615125
11	3	24	22.296296296296298	45	23.190783447793393	Eumenorrheic	26	luteal	0	90.1623981765305	84.64502043911271	10.130768777881618	7.003790976917514	3.0577083926337045	0.42147699767090374	1.0684239529407336	11.20834361629376	2.2293662704640123
11	3	25	23.22222222222222	45	23.190783447793393	Eumenorrheic	26	luteal	0	65.32883003372513	87.86923454468916	9.569830237790045	6.40472237822307	3.0577083926337045	0.4097161487335587	1.0983756681252366	11.208343616293718	2.229366270389779
11	3	26	24.14814814814815	45	23.190783447793393	Eumenorrheic	26	luteal	0	35.17641646832973	82.01692774831932	9.208140754134453	7.866439348448948	3.0577083926337045	0.4451591369722823	1.058558901789306	11.208343616293718	2.2293662703895127
11	3	27	25.074074074074073	45	23.190783447793393	Eumenorrheic	26	luteal	0	9.923197339403345	87.23370926633899	8.993704308016572	3.1693278940895495	3.0577083926337045	0.4516889223780299	1.0612679859545866	11.208343616293718	2.2293662703895123
11	3	28	26.0	45	23.190783447793393	Eumenorrheic	26	luteal	0	15.602169302375566	88.7363007807018	9.54676251149456	3.041186089136003	3.0577083926337045	0.49358959138059516	1.0688284092967706	11.208343616293718	2.2293662703895123
12	1	1	1.0	37	25.436740511230894	Eumenorrheic	25	follicular	0	23.244694941899137	109.57657065218793	9.897820261563888	3.4744746071666084	2.5944040609223733	0.3963005308894665	0.9512727500500147	9.508374469988505	2.2635330459389644
12	1	2	1.8888888888888888	37	25.436740511230894	Eumenorrheic	25	follicular	0	20.718528994045172	100.76021042198364	9.185116225091951	3.9887985908721895	2.5944040609223733	0.39793446337491994	0.9504124316591325	9.508374469990406	2.2635330459389644
12	1	3	2.7777777777777777	37	25.436740511230894	Eumenorrheic	25	follicular	0	31.009423405466805	108.67435782241635	8.873473521089998	4.814069318658662	2.5944040609223733	0.4336428079012005	0.9337858544261831	9.508374470396904	2.263533045938965
12	1	4	3.6666666666666665	37	25.436740511230894	Eumenorrheic	25	follicular	0	20.29225813795896	102.38228698478828	8.935700348117457	5.567643355936248	2.5944040609223733	0.4036663890536049	0.9624491469069523	9.50837452060902	2.2635330459390968
12	1	5	4.555555555555555	37	25.436740511230894	Eumenorrheic	25	follicular	0	27.676415440387178	99.19994871354649	6.282720283724357	2.48012318741011	2.5944040609223733	0.4197103679431182	0.9655101673161125	9.508378094658553	2.263533045970936
12	1	6	5.444444444444445	37	25.436740511230894	Eumenorrheic	25	follicular	0	17.978188178300783	98.44413528338599	6.2654074088182385	1.1749012118488127	2.5944040609223733	0.4172628053978445	0.955643229610028	9.508524408896472	2.2635330503999764
12	1	7	6.333333333333333	37	25.436740511230894	Eumenorrheic	25	follicular	0	22.773520169101225	87.1999392050204	6.523571634642472	4.073372852806632	2.5944040609223733	0.4063472595778065	0.9443848477923034	9.511957613438348	2.263533405523899
12	1	8	7.222222222222221	37	25.436740511230894	Eumenorrheic	25	follicular	0	9.604823464220674	80.57333945097386	6.935747740101755	4.487345463921942	2.5944040609223733	0.4507400395046539	0.9442809399032158	9.557841750466334	2.2635497904925015
12	1	9	8.11111111111111	37	25.436740511230894	Eumenorrheic	25	follicular	0	21.288327046217795	94.20357378070823	6.348917253787763	3.5448987205986873	2.5944040609223733	0.40189961854815853	0.976680554350519	9.902900682267365	2.263983499105777
12	1	10	9.0	37	25.436740511230894	Eumenorrheic	25	follicular	0	22.19023626384059	76.87575894189995	6.6908906142178735	2.812127251320927	2.5944040609223733	0.40390523554865243	0.9540574573478652	11.326139225955659	2.2705335563298905
12	1	11	9.88888888888889	37	25.436740511230894	Eumenorrheic	25	follicular	0	120.53881503886348	72.390988096213	6.3828534365839396	2.443257765693776	2.5944040609223733	0.45107392731753077	1.0104371922544726	14.34679355505112	2.3263842717976226
12	1	12	10.777777777777777	37	25.436740511230894	Eumenorrheic	25	follicular	0	204.30379107245167	80.03306403583927	3.81366900203642	2.6951662479114384	2.5944040609223733	0.3784419311411441	1.0977402033388093	16.948380273524172	2.5895211774638915
12	1	13	11.666666666666666	37	25.436740511230894	Eumenorrheic	25	follicular	0	197.65270169042122	70.63432915246686	6.209407221332123	14.239815932764328	2.5944040609223733	0.4135609165147008	1.1949125039020034	16.117546466456485	3.2403064202269074
12	1	14	12.555555555555555	37	25.436740511230894	Eumenorrheic	25	peri-ovulatory	1	53.02629694112575	71.50478126460689	7.379309291910113	57.33911146082123	2.5944040609223733	0.4206163861071633	1.1675582921748497	12.900132186902834	3.954323646174716
12	1	15	13.444444444444443	37	25.436740511230894	Eumenorrheic	25	peri-ovulatory	1	30.270241861741688	74.1979863988669	9.310497202526573	59.43766246587071	2.5944040609223733	0.30564374447896886	1.130305000115814	10.513931201102439	3.9543236461747173
12	1	16	14.333333333333334	37	25.436740511230894	Eumenorrheic	25	luteal	0	0.0	70.52199046314574	6.208857401373898	21.996510598103967	2.5944040609223733	0.32209511969968296	0.9864496625381247	9.680597934403607	3.2403064202269074
12	1	17	15.222222222222221	37	25.436740511230894	Eumenorrheic	25	luteal	0	28.223285075426446	66.9734045861882	6.774358267268247	4.673829593507282	2.5944040609223733	0.32739570990068584	0.9690135082226311	9.525414958971147	2.5895211774638924
12	1	18	16.11111111111111	37	25.436740511230894	Eumenorrheic	25	luteal	0	11.521521193252674	72.37775339009718	6.31186377111087	2.7019231577050835	2.5944040609223733	0.32599470827039484	0.9482386909205162	9.5093485077019	2.3263842717976226
12	1	19	17.0	37	25.436740511230894	Eumenorrheic	25	luteal	0	19.530858349351927	75.17377860855318	5.860144388880745	1.77156222802459	2.5944040609223733	0.3055908576957344	0.9418559275058828	9.508406634242283	2.2705335563298905
12	1	20	17.88888888888889	37	25.436740511230894	Eumenorrheic	25	luteal	0	20.882133859100385	74.44614722317326	7.080669097213409	5.763212445350325	2.5944040609223733	0.34343638413272254	0.9647171785206422	9.508375083574125	2.263983499105777
12	1	21	18.77777777777778	37	25.436740511230894	Eumenorrheic	25	luteal	0	61.15063650962835	76.88411336738722	6.472976317775637	2.038259569986983	2.5944040609223733	0.34506526473933957	0.9730187211529704	9.508374476750589	2.2635497904925015
12	1	22	19.666666666666668	37	25.436740511230894	Eumenorrheic	25	luteal	0	117.71775193998884	86.20590036596718	5.911095242019068	5.494723368554951	2.5944040609223733	0.2733866789421652	0.9666334084954104	9.508374470031553	2.263533405523899
12	1	23	20.555555555555554	37	25.436740511230894	Eumenorrheic	25	luteal	0	135.42437443527413	88.38343403466031	6.524862264218052	0.0	2.5944040609223733	0.34882637088948154	0.9840116177435055	9.50837446998866	2.2635330503999764
12	1	24	21.444444444444443	37	25.436740511230894	Eumenorrheic	25	luteal	0	101.68096048604414	93.26037110120232	6.737370641944709	1.6580019065742693	2.5944040609223733	0.3722638967302869	0.966872226271086	9.508374469988501	2.263533045970936
12	1	25	22.333333333333332	37	25.436740511230894	Eumenorrheic	25	luteal	0	61.111546319592684	93.21020679666026	5.762448848135243	2.6103009551353975	2.5944040609223733	0.3136675718878422	0.9577686384896708	9.508374469988501	2.2635330459390968
12	1	26	23.22222222222222	37	25.436740511230894	Eumenorrheic	25	luteal	0	30.86739203625101	96.36661062012952	5.699712105569498	4.6172920766219825	2.5944040609223733	0.3409547105303853	0.9404910650560784	9.508374469988501	2.263533045938965
12	1	27	24.11111111111111	37	25.436740511230894	Eumenorrheic	25	luteal	0	21.846328301019817	109.28598244557142	5.28064467900972	2.340751456281071	2.5944040609223733	0.3679926382402371	0.9411289999088227	9.508374469988501	2.2635330459389644
12	1	28	25.0	37	25.436740511230894	Eumenorrheic	25	luteal	0	18.476673146487958	103.42832177522482	5.580274923809599	0.0535562111208856	2.5944040609223733	0.3608540601567704	0.9604221174115757	9.508374469988501	2.2635330459389644
12	2	1	1.0	37	25.436740511230894	Eumenorrheic	32	follicular	0	13.882185673346587	104.27836677935673	9.256728513676734	3.4742544885807085	2.5944040609223733	0.4053340031787868	0.9568887754239903	9.508374469988501	2.2635330459389644
12	2	2	2.148148148148148	37	25.436740511230894	Eumenorrheic	32	follicular	0	17.11886181852192	101.14543309203387	8.366236001303779	0.0	2.5944040609223733	0.40354768222271725	0.9499987326291991	9.508374469988501	2.2635330459389644
12	2	3	3.2962962962962963	37	25.436740511230894	Eumenorrheic	32	follicular	0	4.868490391530077	103.01411514840784	9.704992023982829	1.414425707203212	2.5944040609223733	0.40047567186196364	0.9289365475060695	9.508374469988501	2.2635330459389644
12	2	4	4.444444444444445	37	25.436740511230894	Eumenorrheic	32	follicular	0	26.81216003959571	99.96588756044721	7.092919624056422	4.574118507106385	2.5944040609223733	0.4391588910803749	0.974073414956718	9.508374469989251	2.2635330459389644
12	2	5	5.592592592592593	37	25.436740511230894	Eumenorrheic	32	follicular	0	0.0	103.40022738772296	6.685918714549709	0.5020766197286486	2.5944040609223733	0.4115494502812105	0.9384292287403577	9.508374470768034	2.263533045939046
12	2	6	6.7407407407407405	37	25.436740511230894	Eumenorrheic	32	follicular	0	15.831991900968902	99.98634293976197	6.283704453436945	7.8529559757533365	2.5944040609223733	0.417154151849521	0.9346858473017473	9.508374794614282	2.2635330460325536
12	2	7	7.888888888888888	37	25.436740511230894	Eumenorrheic	32	follicular	0	1.3650493732280875	87.16691158517301	7.596139606080618	4.121526502731108	2.5944040609223733	0.46568015104658167	0.9624503346105744	9.508428590022614	2.263533088833744
12	2	8	9.037037037037036	37	25.436740511230894	Eumenorrheic	32	follicular	0	19.205827058898144	90.47355636999693	4.977902582555638	0.0	2.5944040609223733	0.4423516711769811	0.9307870652955826	9.511986566852624	2.263540916572681
12	2	9	10.185185185185185	37	25.436740511230894	Eumenorrheic	32	follicular	0	26.876923650995497	79.75288466587413	5.009466487228647	1.252605528746175	2.5944040609223733	0.38862652360698025	0.9829916523541573	9.604887730162451	2.2641111968752243
12	2	10	11.333333333333332	37	25.436740511230894	Eumenorrheic	32	follicular	0	25.102717603976306	78.40014654057097	5.715945183123769	5.3856176298881095	2.5944040609223733	0.41916863147586714	1.0059703494147332	10.54075749682577	2.280535007755982
12	2	11	12.481481481481481	37	25.436740511230894	Eumenorrheic	32	follicular	0	73.97471601084455	81.0338102674667	7.761738337341349	4.076884480835809	2.5944040609223733	0.41994948381173297	1.0738606036445182	13.929379378328493	2.463695727848196
12	2	12	13.62962962962963	37	25.436740511230894	Eumenorrheic	32	follicular	0	236.8034644109638	66.27457427858269	5.33957948701106	15.685547201537538	2.5944040609223733	0.3849153668192147	1.1919561703574058	17.087645020426763	3.2069278018930962
12	2	13	14.777777777777777	37	25.436740511230894	Eumenorrheic	32	peri-ovulatory	1	118.86050925526564	65.58128800927068	6.777355321956132	61.04688237857557	2.5944040609223733	0.3887195827221137	1.1963098171836244	14.710251655843397	4.043574333963032
12	2	14	15.925925925925926	37	25.436740511230894	Eumenorrheic	32	peri-ovulatory	0	16.31816826298573	72.31712424287741	7.176356537550044	30.093225433796952	2.5944040609223733	0.3850963644670664	0.9913682115276861	10.93766017648416	3.608132608305074
12	2	15	17.074074074074073	37	25.436740511230894	Eumenorrheic	32	luteal	0	11.359071962570154	71.27474785604059	7.749056883990139	5.984601905120872	2.5944040609223733	0.34315343203659804	0.9485593212924467	9.665593198022354	2.670146857987047
12	2	16	18.22222222222222	37	25.436740511230894	Eumenorrheic	32	luteal	0	21.151872640209085	64.13184330310693	6.7198766147070685	2.6367702283929466	2.5944040609223733	0.3364352787736366	0.9656587678971982	9.51529781186435	2.3127593873900856
12	2	17	19.37037037037037	37	25.436740511230894	Eumenorrheic	32	luteal	0	60.85591383141923	66.63455076105582	7.300576964547833	6.537298066952397	2.5944040609223733	0.37665206756691055	0.9682846587041041	9.508496524418998	2.2659188746706054
12	2	18	20.51851851851852	37	25.436740511230894	Eumenorrheic	32	luteal	0	127.10706574301844	72.71716299281901	6.155935628737119	4.118442032209478	2.5944040609223733	0.32962676972881466	0.9828930072989445	9.508375331413738	2.2635793380771094
12	2	19	21.666666666666664	37	25.436740511230894	Eumenorrheic	32	luteal	0	123.98881725183045	74.14615522279664	5.710608415132574	0.0	2.5944040609223733	0.3844432956069836	0.9948539422127866	9.508374472422432	2.263533405523899
12	2	20	22.814814814814817	37	25.436740511230894	Eumenorrheic	32	luteal	0	74.52115339209215	85.84087363582029	5.587489152570216	6.807051034227344	2.5944040609223733	0.28381158135376455	0.9513689438893226	9.508374469991255	2.263533047057171
12	2	21	23.962962962962962	37	25.436740511230894	Eumenorrheic	32	luteal	0	21.257194987188555	87.4013168772419	6.369402037816254	2.537036153524686	2.5944040609223733	0.40078334627561996	0.9431323159936743	9.508374469988503	2.2635330459403566
12	2	22	25.11111111111111	37	25.436740511230894	Eumenorrheic	32	luteal	0	36.1840027256118	86.79966345496716	7.022560135364625	0.0	2.5944040609223733	0.2927103826347168	0.9572595895973379	9.508374469988501	2.263533045938965
12	2	23	26.25925925925926	37	25.436740511230894	Eumenorrheic	32	luteal	0	30.67595967783258	87.00802663802507	6.0181471608663575	6.084793590569593	2.5944040609223733	0.36488437893562936	1.030385307842867	9.508374469988501	2.2635330459389644
12	2	24	27.40740740740741	37	25.436740511230894	Eumenorrheic	32	luteal	0	7.540201365379219	97.7787728112693	6.386815540866985	2.0557872468185563	2.5944040609223733	0.3170717371577607	0.9512175844480892	9.508374469988501	2.2635330459389644
12	2	25	28.555555555555554	37	25.436740511230894	Eumenorrheic	32	luteal	0	9.609847460472452	97.44147913215883	5.974800048177167	3.8759080636786862	2.5944040609223733	0.3805722216066214	0.9572449681531912	9.508374469988501	2.2635330459389644
12	2	26	29.703703703703702	37	25.436740511230894	Eumenorrheic	32	luteal	0	23.556471928298492	95.03997714813929	7.397382207889014	3.4702777057470677	2.5944040609223733	0.3885915629726419	0.9620835615326375	9.508374469988501	2.2635330459389644
12	2	27	30.85185185185185	37	25.436740511230894	Eumenorrheic	32	luteal	0	26.864866754977527	101.28952813617644	5.753599608546364	4.679597764715281	2.5944040609223733	0.3033223665777586	0.949075221119047	9.508374469988501	2.2635330459389644
12	2	28	32.0	37	25.436740511230894	Eumenorrheic	32	luteal	0	17.69356907318182	98.70277566460379	7.312859310322718	2.366459875923474	2.5944040609223733	0.3657960834094998	0.9183663508134888	9.508374469988501	2.2635330459389644
12	3	1	1.0	37	25.436740511230894	Eumenorrheic	27	follicular	0	11.98848333165623	104.02251157913562	8.548801702204873	1.9597166996847424	2.5944040609223733	0.3554192876705709	0.9311258500357107	9.508374469988501	2.2635330459389644
12	3	2	1.9629629629629628	37	25.436740511230894	Eumenorrheic	27	follicular	0	24.043207836154785	103.68697865495264	8.422622088166767	1.0823726693027913	2.5944040609223733	0.3473719080386635	0.9280136671726767	9.508374469988503	2.2635330459389644
12	3	3	2.9259259259259256	37	25.436740511230894	Eumenorrheic	27	follicular	0	14.936177732380878	102.76001079046036	8.532245249311632	3.9701984617282213	2.5944040609223733	0.34427499577346155	0.980132143458604	9.50837446998941	2.2635330459389644
12	3	4	3.888888888888889	37	25.436740511230894	Eumenorrheic	27	follicular	0	20.438521206017633	101.86767446691755	8.23539881913914	2.4413821722103988	2.5944040609223733	0.39287024142743193	0.954283348891355	9.508374470310489	2.263533045938965
12	3	5	4.851851851851851	37	25.436740511230894	Eumenorrheic	27	follicular	0	8.168146051030341	103.6202937088379	7.569270066919355	3.139397699657453	2.5944040609223733	0.4305389373971527	0.9368843783083453	9.508374529798623	2.2635330459393987
12	3	6	5.814814814814815	37	25.436740511230894	Eumenorrheic	27	follicular	0	30.224682677763276	96.27636922637606	7.534944059606055	2.519853345483361	2.5944040609223733	0.3723231538042554	0.9222450405813293	9.508380305023126	2.263533046081825
12	3	7	6.777777777777778	37	25.436740511230894	Eumenorrheic	27	follicular	0	3.860183859480866	88.76477246788797	5.599496820240255	1.097666608671275	2.5944040609223733	0.39430826759508547	0.9525227166124439	9.50867345219297	2.2635330706133723
12	3	8	7.7407407407407405	37	25.436740511230894	Eumenorrheic	27	follicular	0	13.855742248492088	88.09967476409103	6.345635807678404	1.98493334036178	2.5944040609223733	0.4290018551928399	0.965174998174982	9.516420476777188	2.2635352842203047
12	3	9	8.703703703703702	37	25.436740511230894	Eumenorrheic	27	follicular	0	10.150921529650022	89.4475003786358	5.4676014810915285	2.2201881471893956	2.5944040609223733	0.40726915084194265	0.9710779819346245	9.622097547068506	2.263639684864047
12	3	10	9.666666666666666	37	25.436740511230894	Eumenorrheic	27	follicular	0	19.479323623389565	83.57511239758989	7.0039789405459745	2.0430280490175856	2.5944040609223733	0.4011226178661164	0.9707896066936765	10.352583439733767	2.266201440187752
12	3	11	10.62962962962963	37	25.436740511230894	Eumenorrheic	27	follicular	0	55.50747837465926	77.70237195988148	6.889055610771376	1.4123599303325263	2.5944040609223733	0.39529562191440276	1.029362345640375	12.799803345521902	2.2986015617398445
12	3	12	11.592592592592592	37	25.436740511230894	Eumenorrheic	27	follicular	0	189.6603883401058	71.7979588745394	6.729726145607753	0.0	2.5944040609223733	0.3571142417234813	1.0543053619959015	16.24825409492371	2.5055902028752
12	3	13	12.555555555555555	37	25.436740511230894	Eumenorrheic	27	follicular	0	220.27741144390907	76.92807008668726	6.399050277544284	14.23795132349093	2.5944040609223733	0.4120709504787165	1.1514078449966123	16.756954826840648	3.141042133768499
12	3	14	13.518518518518517	37	25.436740511230894	Eumenorrheic	27	peri-ovulatory	1	46.38071182358702	71.91118532464537	5.675644253945754	56.10633155031795	2.5944040609223733	0.38229292148129534	1.160682867375179	13.602742977572426	3.9343099774959938
12	3	15	14.481481481481481	37	25.436740511230894	Eumenorrheic	27	peri-ovulatory	1	4.62717565432925	64.42593990318878	7.331409750303928	52.8620260935901	2.5944040609223733	0.3768769346380101	1.0987726705164131	10.723032571016796	3.9343099774959946
12	3	16	15.444444444444445	37	25.436740511230894	Eumenorrheic	27	luteal	0	18.868203652996694	74.63531858468392	5.551180456766491	14.619205057429552	2.5944040609223733	0.3448921372256055	1.0433429467599018	9.697632504893054	3.141042133768499
12	3	17	16.407407407407405	37	25.436740511230894	Eumenorrheic	27	luteal	0	11.17009547149988	73.35762659454633	6.70947015617046	4.522184944774914	2.5944040609223733	0.3409143655210999	0.9716727934778483	9.523862199472266	2.5055902028752013
12	3	18	17.37037037037037	37	25.436740511230894	Eumenorrheic	27	luteal	0	27.341383755550083	70.68477232414384	6.564719984132971	0.28176152068356686	2.5944040609223733	0.33818752977132127	0.9585015181561379	9.509040132861369	2.2986015617398445
12	3	19	18.333333333333332	37	25.436740511230894	Eumenorrheic	27	luteal	0	80.80867200550983	75.11097518027817	7.384543132202269	5.101124318487909	2.5944040609223733	0.35474331519842833	0.9949178745964944	9.508389496358145	2.266201440187752
12	3	20	19.296296296296298	37	25.436740511230894	Eumenorrheic	27	luteal	0	110.05136233003732	78.56252038353583	6.314814749645213	5.636606743271529	2.5944040609223733	0.36126357557567884	0.974615144768763	9.508374648138965	2.263639684864047
12	3	21	20.25925925925926	37	25.436740511230894	Eumenorrheic	27	luteal	0	127.27618555225203	81.56730956215226	5.6235099084072	4.039412184667016	2.5944040609223733	0.3326171853792521	0.9421632150216969	9.508374471097811	2.2635352842203047
12	3	22	21.22222222222222	37	25.436740511230894	Eumenorrheic	27	luteal	0	94.96945824556872	83.78366715190789	6.23277442466107	0.7616616128097577	2.5944040609223733	0.32193165674937374	0.9534194419117752	9.508374469992129	2.2635330706133723
12	3	23	22.185185185185183	37	25.436740511230894	Eumenorrheic	27	luteal	0	46.5842608785346	90.06595670461982	6.6639474591435475	0.0	2.5944040609223733	0.3256527613614557	0.9794216249729266	9.508374469988508	2.263533046081825
12	3	24	23.14814814814815	37	25.436740511230894	Eumenorrheic	27	luteal	0	12.121568487649087	95.40356713893114	6.658259061311579	3.702717891210064	2.5944040609223733	0.34226710119476333	0.9616944137889251	9.508374469988501	2.2635330459393987
12	3	25	24.11111111111111	37	25.436740511230894	Eumenorrheic	27	luteal	0	16.701382360001013	100.6869889715419	5.456353243497125	0.0	2.5944040609223733	0.4008599287481389	0.9562241057070393	9.508374469988501	2.263533045938965
12	3	26	25.074074074074073	37	25.436740511230894	Eumenorrheic	27	luteal	0	13.921994277190603	99.57131267895964	5.985546454458059	2.7160409371719525	2.5944040609223733	0.3387793432111146	0.9695807767790803	9.508374469988501	2.2635330459389644
12	3	27	26.037037037037035	37	25.436740511230894	Eumenorrheic	27	luteal	0	6.079848505606053	106.08429433898307	5.5650185662099965	2.2038784771783213	2.5944040609223733	0.34713294283924606	0.9432365335549906	9.508374469988501	2.2635330459389644
12	3	28	27.0	37	25.436740511230894	Eumenorrheic	27	luteal	0	17.288482320476657	102.35609443359066	5.965136599595441	5.4112743122533065	2.5944040609223733	0.35007842622004437	0.9635527453388307	9.508374469988501	2.2635330459389644
13	1	1	1.0	27	32.02854411830818	Eumenorrheic	26	follicular	0	28.513492265836923	57.822442982386015	8.724561124941015	11.805536596377689	2.5135271216590067	0.5348819035895	0.9924048712324565	8.05648771371247	2.593078692895877
13	1	2	1.9259259259259258	27	32.02854411830818	Eumenorrheic	26	follicular	0	0.0	60.828745239716795	8.7334086094465	7.308120064687407	2.5135271216590067	0.5149144039854034	1.0007783825498222	8.0564877137127	2.593078692895877
13	1	3	2.8518518518518516	27	32.02854411830818	Eumenorrheic	26	follicular	0	0.0	60.29062801215467	8.55607255512782	13.608845281440566	2.5135271216590067	0.45610188757387327	0.991575137698561	8.056487713786733	2.5930786928958773
13	1	4	3.7777777777777777	27	32.02854411830818	Eumenorrheic	26	follicular	0	8.39958235987371	52.349508266570126	7.990220399157846	3.038247417661455	2.5135271216590067	0.5176071071176382	1.0000770306694162	8.056487726891202	2.5930786928961873
13	1	5	4.703703703703703	27	32.02854411830818	Eumenorrheic	26	follicular	0	19.42632818546543	55.66525295513544	7.3365413560674995	8.066214158157154	2.5135271216590067	0.48594013255034146	0.9974347682372251	8.056489003136267	2.593078692982531
13	1	6	5.62962962962963	27	32.02854411830818	Eumenorrheic	26	follicular	0	6.34264723500948	52.549520097681906	6.577357252070187	9.016473614182905	2.5135271216590067	0.5799108419191707	0.9794689788430697	8.056557272181557	2.5930787062394893
13	1	7	6.555555555555555	27	32.02854411830818	Eumenorrheic	26	follicular	0	17.475869519283393	49.495480972631235	8.479296219185146	9.781989862347478	2.5135271216590067	0.5497197123508912	0.9345923307047406	8.058556600031771	2.5930798257881578
13	1	8	7.481481481481481	27	32.02854411830818	Eumenorrheic	26	follicular	0	25.510041727548312	43.31089793780185	6.784019962398094	7.9827245451894235	2.5135271216590067	0.5327761189642216	1.0014840740342887	8.090415499637894	2.5931317246628693
13	1	9	8.407407407407407	27	32.02854411830818	Eumenorrheic	26	follicular	0	23.48112352991597	40.24080405409798	7.294762342273846	12.598550785077837	2.5135271216590067	0.5250503393172602	0.9493652831980817	8.36325333630619	2.5944474168140887
13	1	10	9.333333333333332	27	32.02854411830818	Eumenorrheic	26	follicular	0	67.43945089081596	38.974007792598144	6.805139729642699	5.094643135441471	2.5135271216590067	0.5447085540662162	1.019290653148561	9.585778731840602	2.612555954340871
13	1	11	10.25925925925926	27	32.02854411830818	Eumenorrheic	26	follicular	0	151.66675358252112	38.251403178145495	6.29673284070494	13.971836765442909	2.5135271216590067	0.48474630204424596	1.0539632705696633	12.259937512683617	2.7458958829674627
13	1	12	11.185185185185185	27	32.02854411830818	Eumenorrheic	26	follicular	0	234.08428541295868	35.71201194766107	8.05656296339684	9.476905438968219	2.5135271216590067	0.5015217050414363	1.0899636363206608	14.42669949542562	3.25415075620399
13	1	13	12.11111111111111	27	32.02854411830818	Eumenorrheic	26	peri-ovulatory	0	151.44619532523166	37.41727154010026	8.987687384741387	36.420867386461836	2.5135271216590067	0.5142296500527163	1.12897279636957	13.379214266155804	4.169809951644408
13	1	14	13.037037037037036	27	32.02854411830818	Eumenorrheic	26	peri-ovulatory	1	64.59586460611351	27.688380668515343	10.27338011340227	69.77035075809991	2.5135271216590067	0.49272441355758634	1.1071997127904856	10.508635939725892	4.6665538171371
13	1	15	13.962962962962962	27	32.02854411830818	Eumenorrheic	26	peri-ovulatory	0	18.852007544935866	37.24449763336236	7.982271381890169	22.737603554290402	2.5135271216590067	0.3792265151136182	1.058653294044095	8.67934931850474	4.096470779421908
13	1	16	14.88888888888889	27	32.02854411830818	Eumenorrheic	26	luteal	0	1.4728082748510332	34.580331500199996	6.793393253466494	4.554263016759894	2.5135271216590067	0.43680384699497726	0.99038027508902	8.143718277772585	3.194083532226134
13	1	17	15.814814814814813	27	32.02854411830818	Eumenorrheic	26	luteal	0	25.990455536772494	39.116902256208036	6.320825685291339	6.703502363502631	2.5135271216590067	0.497264462216371	0.9784515536229138	8.063223341497679	2.725548211075996
13	1	18	16.74074074074074	27	32.02854411830818	Eumenorrheic	26	luteal	0	28.24351195988647	29.785548775217226	7.068016833500695	9.529424181539582	2.5135271216590067	0.41358314978077476	1.019468656777565	8.056774474495382	2.6091772229619923
13	1	19	17.666666666666664	27	32.02854411830818	Eumenorrheic	26	luteal	0	18.63646016137411	41.76358515097647	6.042456044683806	14.562228551914043	2.5135271216590067	0.40272496983528067	0.9772814515606416	8.056494444931362	2.5941573633124047
13	1	20	18.59259259259259	27	32.02854411830818	Eumenorrheic	26	luteal	0	59.94797990656737	44.06504271773155	7.166875603655841	7.488725801832096	2.5135271216590067	0.40437041815919383	0.9649959142775589	8.056487800828874	2.593118542461483
13	1	21	19.51851851851852	27	32.02854411830818	Eumenorrheic	26	luteal	0	111.14994475412263	40.01994352330125	7.164188295062717	8.279490970064879	2.5135271216590067	0.38711252460258344	0.9891502638633235	8.056487714334109	2.593079504586808
13	1	22	20.444444444444446	27	32.02854411830818	Eumenorrheic	26	luteal	0	105.28194466984415	45.17635620392433	5.885917890302187	3.7480570514090807	2.5135271216590067	0.43759146237303903	1.0060527352541833	8.056487713714915	2.593078702011578
13	1	23	21.37037037037037	27	32.02854411830818	Eumenorrheic	26	luteal	0	45.89130442273246	49.072789296676504	7.312891867720642	3.7830493373568697	2.5135271216590067	0.4164001402611158	0.9934458219303081	8.056487713712475	2.5930786929523215
13	1	24	22.296296296296298	27	32.02854411830818	Eumenorrheic	26	luteal	0	15.783278480101266	44.91552891179385	6.72233950682307	5.908315414452126	2.5135271216590067	0.36464488568238473	0.9854219385840434	8.05648771371247	2.5930786928960696
13	1	25	23.22222222222222	27	32.02854411830818	Eumenorrheic	26	luteal	0	15.154177684616219	53.472880930757206	8.700923246493518	11.42156482494925	2.5135271216590067	0.4138053803021792	0.9937700465670787	8.05648771371247	2.5930786928958773
13	1	26	24.14814814814815	27	32.02854411830818	Eumenorrheic	26	luteal	0	16.42181520841369	54.12569389924755	4.179946353126774	5.563278719571279	2.5135271216590067	0.41774843108262416	0.9922257899574408	8.05648771371247	2.593078692895877
13	1	27	25.074074074074073	27	32.02854411830818	Eumenorrheic	26	luteal	0	7.859589069905715	58.562873882010784	6.911211379764749	6.922102987927662	2.5135271216590067	0.4296538641994862	0.9618674318713667	8.05648771371247	2.593078692895877
13	1	28	26.0	27	32.02854411830818	Eumenorrheic	26	luteal	0	22.234383150764806	59.179912017469434	7.452226162173642	3.225490329328757	2.5135271216590067	0.479945709878608	1.0155229276266533	8.05648771371247	2.593078692895877
13	2	1	1.0	27	32.02854411830818	Eumenorrheic	28	follicular	0	16.10622175470415	53.94453065972993	8.468665426461508	4.190060846792781	2.5135271216590067	0.4950401202077095	1.0078444116671161	8.05648771371247	2.593078692895877
13	2	2	2.0	27	32.02854411830818	Eumenorrheic	28	follicular	0	21.260939028906662	49.5291923396617	9.732791069461236	0.42868106757069846	2.5135271216590067	0.4428420367423979	1.0008599063577166	8.05648771371247	2.593078692895877
13	2	3	3.0	27	32.02854411830818	Eumenorrheic	28	follicular	0	35.37355747056464	56.33843832063001	7.449547866317854	8.523436496769934	2.5135271216590067	0.5031070342195791	0.9962660418418796	8.056487713712691	2.593078692895877
13	2	4	4.0	27	32.02854411830818	Eumenorrheic	28	follicular	0	18.62724946108478	51.957094398062424	6.5465138374607434	8.658134858186585	2.5135271216590067	0.5268655123754342	0.9955340065710144	8.056487713823094	2.5930786928958787
13	2	5	5.0	27	32.02854411830818	Eumenorrheic	28	follicular	0	23.873159185438933	59.72274712052511	6.173472211034123	9.30236992302824	2.5135271216590067	0.5455633293698301	1.0256362084546655	8.056487741337033	2.5930786928971425
13	2	6	6.0	27	32.02854411830818	Eumenorrheic	28	follicular	0	10.273913183204629	46.31104993845774	6.972082128761153	6.7173778873133685	2.5135271216590067	0.5280377291627459	0.978659964036965	8.05649115838201	2.5930786933592356
13	2	7	7.0	27	32.02854411830818	Eumenorrheic	28	follicular	0	32.837972929032006	57.57046603374777	7.894152082387384	9.323992904926456	2.5135271216590067	0.5346141901440152	1.0248634054030752	8.056702203348015	2.593078777592798
13	2	8	8.0	27	32.02854411830818	Eumenorrheic	28	follicular	0	0.0	50.326491864231855	6.392781070685218	6.965145352262526	2.5135271216590067	0.49922322866857055	0.9889665862676575	8.06315688186289	2.5930864236998263
13	2	9	9.0	27	32.02854411830818	Eumenorrheic	28	follicular	0	34.398764838165505	45.659767105118554	7.3050760650701925	8.522596709346196	2.5135271216590067	0.5062903380521336	0.9475550703447259	8.160036171116088	2.593431054278947
13	2	10	10.0	27	32.02854411830818	Eumenorrheic	28	follicular	0	30.72224923307799	43.50738000738015	6.514174932254449	8.706653935271001	2.5135271216590067	0.4789029266810836	1.0081811498478417	8.859315156126668	2.60109840100956
13	2	11	11.0	27	32.02854411830818	Eumenorrheic	28	follicular	0	126.40447230125247	33.83673059478665	8.684865379096191	9.823327544802284	2.5135271216590067	0.5369761223559436	1.035966388855825	11.164676539403398	2.6842242340239073
13	2	12	12.0	27	32.02854411830818	Eumenorrheic	28	follicular	0	227.29372553926513	36.01510040911293	7.109082425800294	10.156968414229675	2.5135271216590067	0.46345990532359643	1.1261502632989675	14.065446012872151	3.1103506125814215
13	2	13	13.0	27	32.02854411830818	Eumenorrheic	28	peri-ovulatory	0	210.54716833424393	31.21937005685062	7.961032656901868	22.716747681992143	2.5135271216590067	0.4729950698758157	1.16095441359269	13.857417318305098	4.058994367043405
13	2	14	14.0	27	32.02854411830818	Eumenorrheic	28	peri-ovulatory	1	94.91764519040376	28.296608325387815	7.8359671513343425	64.97167711903276	2.5135271216590067	0.4364388663937809	1.1102137553476144	10.852909069982745	4.667541647212579
13	2	15	15.0	27	32.02854411830818	Eumenorrheic	28	peri-ovulatory	0	33.725815760670066	37.66697982294565	8.068554730009783	26.423979198423	2.5135271216590067	0.4355281756080798	1.0115134906987973	8.72964141006943	4.058994367043405
13	2	16	16.0	27	32.02854411830818	Eumenorrheic	28	luteal	0	20.69466761756638	30.28392289031031	6.184225157659797	6.743404483009424	2.5135271216590067	0.43658132224245716	1.0147152485048658	8.13740335294416	3.1103506125814215
13	2	17	17.0	27	32.02854411830818	Eumenorrheic	28	luteal	0	12.668310871004385	39.04295694677833	7.5614048934213205	6.819916540759709	2.5135271216590067	0.40711403478975716	0.9402023571276149	8.061344593044726	2.6842242340239073
13	2	18	18.0	27	32.02854411830818	Eumenorrheic	28	luteal	0	3.2723739885380994	31.92239714768669	7.468019150304897	7.117730167801751	2.5135271216590067	0.3967049455086265	0.9629055317837709	8.056633289372474	2.60109840100956
13	2	19	19.0	27	32.02854411830818	Eumenorrheic	28	luteal	0	25.600908479799905	41.59222331959323	5.94590169909689	6.114280495342136	2.5135271216590067	0.41089591134389825	0.9904912067088059	8.056489892559954	2.593431054278947
13	2	20	20.0	27	32.02854411830818	Eumenorrheic	28	luteal	0	53.47496581331397	36.085856824264596	6.328839395541028	7.376188091105036	2.5135271216590067	0.4354213598995573	1.011957293410165	8.05648772999686	2.5930864236998263
13	2	21	21.0	27	32.02854411830818	Eumenorrheic	28	luteal	0	87.13279214679687	49.2825969148397	5.261473539503415	12.783718046208993	2.5135271216590067	0.381410355949302	0.9540239345280843	8.056487713773244	2.593078777592798
13	2	22	22.0	27	32.02854411830818	Eumenorrheic	28	luteal	0	109.97811688624004	42.679243930245526	7.320395475456916	7.144491484672163	2.5135271216590067	0.43257613411838536	0.985198772851008	8.056487713712581	2.5930786933592356
13	2	23	23.0	27	32.02854411830818	Eumenorrheic	28	luteal	0	65.20267772355731	49.229517307029525	6.332257563089115	9.287805329718362	2.5135271216590067	0.4386404847149429	0.9544119045060812	8.05648771371247	2.5930786928971425
13	2	24	24.0	27	32.02854411830818	Eumenorrheic	28	luteal	0	14.999774394355933	49.66372924524895	6.384042730142434	5.436648860493496	2.5135271216590067	0.4068242440902722	0.9814608331988699	8.05648771371247	2.5930786928958787
13	2	25	25.0	27	32.02854411830818	Eumenorrheic	28	luteal	0	16.214686515205784	54.32641581016115	8.395746416974793	6.276493572599865	2.5135271216590067	0.40334806284337377	0.9827195251865868	8.05648771371247	2.593078692895877
13	2	26	26.0	27	32.02854411830818	Eumenorrheic	28	luteal	0	8.652204342837358	46.786406273456514	6.880761733528135	8.87165275994977	2.5135271216590067	0.40712753318306116	1.0087282710415966	8.05648771371247	2.593078692895877
13	2	27	27.0	27	32.02854411830818	Eumenorrheic	28	luteal	0	25.030728481905	57.347191643767374	8.151280900730058	7.285837523455615	2.5135271216590067	0.4368560917973054	1.0028741190084254	8.05648771371247	2.593078692895877
13	2	28	28.0	27	32.02854411830818	Eumenorrheic	28	luteal	0	6.369996923547051	60.215803068516955	6.792104819641597	5.26206217492813	2.5135271216590067	0.4160212526561716	0.9911221724024898	8.05648771371247	2.593078692895877
13	3	1	1.0	27	32.02854411830818	Eumenorrheic	29	follicular	0	10.997991740538708	61.31200635811079	8.836740269494209	6.612617870797466	2.5135271216590067	0.49826662724957793	0.9902943080675016	8.05648771371247	2.593078692895877
13	3	2	2.037037037037037	27	32.02854411830818	Eumenorrheic	29	follicular	0	25.00596240543748	55.01104326716347	7.615619453793135	5.524022957257391	2.5135271216590067	0.5126341901208306	0.9964776453912808	8.05648771371247	2.593078692895877
13	3	3	3.074074074074074	27	32.02854411830818	Eumenorrheic	29	follicular	0	19.4422490677041	59.98856636872781	7.787921576141387	5.76089199478173	2.5135271216590067	0.5169920843103587	0.988004250652461	8.05648771371247	2.593078692895877
13	3	4	4.111111111111111	27	32.02854411830818	Eumenorrheic	29	follicular	0	14.034853202900809	54.33193069590637	6.754163237110078	8.502083240714546	2.5135271216590067	0.5401428612646021	1.00591981779054	8.056487713712762	2.593078692895877
13	3	5	5.148148148148148	27	32.02854411830818	Eumenorrheic	29	follicular	0	32.31039531574232	55.57744222175978	6.877050373350643	8.118942738004526	2.5135271216590067	0.5452583814407315	0.9849005619035178	8.056487713889204	2.5930786928958813
13	3	6	6.185185185185185	27	32.02854411830818	Eumenorrheic	29	follicular	0	12.812305871471146	51.85830518956001	7.824276844513408	9.649466601752675	2.5135271216590067	0.5569448956571565	1.0223996218641345	8.05648776414116	2.593078692899857
13	3	7	7.222222222222221	27	32.02854411830818	Eumenorrheic	29	follicular	0	12.41367502320908	46.550640793172754	8.029343039854826	10.001921182444725	2.5135271216590067	0.5353095491520139	1.038606440567672	8.056494532159736	2.593078694461317
13	3	8	8.25925925925926	27	32.02854411830818	Eumenorrheic	29	follicular	0	10.944954723866179	40.49443045855828	7.5681515473331595	9.564201268389874	2.5135271216590067	0.5078883936180075	0.9812281313603703	8.056924577378954	2.593078984684209
13	3	9	9.296296296296296	27	32.02854411830818	Eumenorrheic	29	follicular	0	24.086781664747893	40.35698178841802	7.43668254473601	4.656748152982795	2.5135271216590067	0.47716126935862563	0.9904222240961098	8.069751240444461	2.593104465127126
13	3	10	10.333333333333332	27	32.02854411830818	Eumenorrheic	29	follicular	0	29.51994701776433	42.42375735749875	6.763144464212262	8.323482888288636	2.5135271216590067	0.5239147551162743	1.0195057241372305	8.247308094422078	2.5941573633124047
13	3	11	11.37037037037037	27	32.02854411830818	Eumenorrheic	29	follicular	0	53.89720884050359	45.51949927574334	7.821392750121216	8.483706874014485	2.5135271216590067	0.5461496632118471	1.0026697767314383	9.357385423891447	2.6144720118807245
13	3	12	12.407407407407407	27	32.02854411830818	Eumenorrheic	29	follicular	0	143.71531080772695	41.12009423898471	6.1636054804137	9.597971515647524	2.5135271216590067	0.5369265462068531	1.0665609805097898	12.25905030943705	2.794136164058017
13	3	13	13.444444444444443	27	32.02854411830818	Eumenorrheic	29	follicular	0	225.34008572098773	43.39943917553886	8.468098715913627	13.933364382842614	2.5135271216590067	0.4913188883482349	1.1325000434313557	14.489848132074183	3.4884742089824954
13	3	14	14.481481481481481	27	32.02854411830818	Eumenorrheic	29	peri-ovulatory	0	133.96786500490535	35.79060732330684	9.527886174239434	49.580307441036716	2.5135271216590067	0.4814203139409586	1.1308559381905952	12.723234369211736	4.4826455590163805
13	3	15	15.518518518518517	27	32.02854411830818	Eumenorrheic	29	peri-ovulatory	0	60.01948499616716	37.9656778647056	7.055087048638141	52.229696371618196	2.5135271216590067	0.47817048216338437	1.0696242766328552	9.660631219410407	4.482645559016382
13	3	16	16.555555555555557	27	32.02854411830818	Eumenorrheic	29	luteal	0	27.246760689599395	30.350468531936222	6.670382508469198	11.093378504839741	2.5135271216590067	0.4359903419413243	0.982100987511485	8.317778959919654	3.4884742089824954
13	3	17	17.59259259259259	27	32.02854411830818	Eumenorrheic	29	luteal	0	11.955008124721802	30.326380819489305	6.960287340352783	7.295924310198907	2.5135271216590067	0.42847801147967635	0.9980838625507981	8.076655542850252	2.794136164058018
13	3	18	18.62962962962963	27	32.02854411830818	Eumenorrheic	29	luteal	0	13.801446320742768	41.71213202908454	6.81795038605156	9.897349649510677	2.5135271216590067	0.4187570840778825	0.9997642768449612	8.05722535649389	2.6144720118807245
13	3	19	19.666666666666664	27	32.02854411830818	Eumenorrheic	29	luteal	0	35.17966705458576	40.552184189174156	6.635457048673429	14.658706396519861	2.5135271216590067	0.3723933181572599	1.007690021431262	8.056500498269667	2.5941573633124047
13	3	20	20.703703703703702	27	32.02854411830818	Eumenorrheic	29	luteal	0	52.94076729379564	45.75757559370131	8.058371444921974	7.3118365177050535	2.5135271216590067	0.36052492745963294	0.9956151710797551	8.056487818709723	2.593104465127126
13	3	21	21.74074074074074	27	32.02854411830818	Eumenorrheic	29	luteal	0	100.810567262967	38.38207165293356	6.444161267429779	10.32780931057881	2.5135271216590067	0.3685765009616689	0.9780068792974483	8.056487714121092	2.593078984684209
13	3	22	22.77777777777778	27	32.02854411830818	Eumenorrheic	29	luteal	0	112.29131931432514	42.178429909783546	5.61556829301454	9.685895428951298	2.5135271216590067	0.405823966506635	0.9924755683072529	8.056487713713222	2.593078694461317
13	3	23	23.814814814814813	27	32.02854411830818	Eumenorrheic	29	luteal	0	59.893312332109446	34.271506370979196	7.657842862730877	6.255945026173402	2.5135271216590067	0.41348614255113075	0.9860260864370954	8.05648771371247	2.593078692899857
13	3	24	24.85185185185185	27	32.02854411830818	Eumenorrheic	29	luteal	0	20.610124251866225	53.31661643670734	6.355412864857244	8.064481521423536	2.5135271216590067	0.38690400667438385	0.9856689275079457	8.05648771371247	2.5930786928958813
13	3	25	25.888888888888886	27	32.02854411830818	Eumenorrheic	29	luteal	0	8.73281713392381	47.385357919880654	7.908113406746892	7.091236618919696	2.5135271216590067	0.4230076018379516	1.0114731637015197	8.05648771371247	2.593078692895877
13	3	26	26.925925925925927	27	32.02854411830818	Eumenorrheic	29	luteal	0	1.044784320715122	62.51564189421234	6.958041972982285	8.85464115721484	2.5135271216590067	0.427911826818275	0.9830472602420953	8.05648771371247	2.593078692895877
13	3	27	27.962962962962962	27	32.02854411830818	Eumenorrheic	29	luteal	0	22.774215483767986	55.11358996073976	6.637452897677488	7.869036247856837	2.5135271216590067	0.461010781530887	0.9824191806294086	8.05648771371247	2.593078692895877
13	3	28	29.0	27	32.02854411830818	Eumenorrheic	29	luteal	0	16.811127982925516	68.49667044088633	7.3912022047472785	6.777307131173557	2.5135271216590067	0.4340111680197711	0.9940465932759343	8.05648771371247	2.593078692895877
14	1	1	1.0	37	19.528836141577358	Eumenorrheic	28	follicular	0	16.83348483251386	70.71883236795081	10.408892842166637	5.923619135368086	4.0	0.30826996953938207	1.0253082963375575	10.366110242825147	2.0857424654768986
14	1	2	2.0	37	19.528836141577358	Eumenorrheic	28	follicular	0	5.706652632891112	70.61659249849839	10.237407498106638	8.911958832987747	4.0	0.3473994158842553	0.9867759543596535	10.366110242825824	2.0857424654768986
14	1	3	3.0	37	19.528836141577358	Eumenorrheic	28	follicular	0	13.758249820436406	70.36979945443788	9.93212428646202	5.1350342982284225	4.0	0.34415087663542304	1.0364359634083502	10.366110243133404	2.0857424654769
14	1	4	4.0	37	19.528836141577358	Eumenorrheic	28	follicular	0	31.120536575691553	70.27170478498421	8.944041316654928	12.868786330861887	4.0	0.3506725310194651	1.0252279202279444	10.366110313023155	2.0857424654779164
14	1	5	5.0	37	19.528836141577358	Eumenorrheic	28	follicular	0	23.775011207166692	66.27094854137832	7.520171423493166	10.911764586351014	4.0	0.3612032821519504	1.0120533336813822	10.366118225417422	2.0857424658496013
14	1	6	6.0	37	19.528836141577358	Eumenorrheic	28	follicular	0	13.340586062896922	58.76128564440854	7.488874259957805	10.344868911417548	4.0	0.3777778089414076	0.9757381891617545	10.366563526119906	2.0857425336028546
14	1	7	7.0	37	19.528836141577358	Eumenorrheic	28	follicular	0	27.761720781324826	66.46358064907865	7.790761896452837	3.5404308777542024	4.0	0.35220646533185457	1.0429125282186054	10.378963171284221	2.085748683747919
14	1	8	8.0	37	19.528836141577358	Eumenorrheic	28	follicular	0	19.970491923893398	64.72202323747202	7.5729793867119986	7.164945765294975	4.0	0.395200239410787	1.032916496854372	10.548097540532261	2.086025887303578
14	1	9	9.0	37	19.528836141577358	Eumenorrheic	28	follicular	0	65.52919107526861	49.87215202797979	6.2518968688866945	8.687074031260654	4.0	0.39759395900006755	1.0249619800372798	11.652838007519424	2.092193116519331
14	1	10	10.0	37	19.528836141577358	Eumenorrheic	28	follicular	0	163.97860023066173	54.16250358545604	6.231541284726033	9.633908413718938	4.0	0.33407596559184116	1.1084739722716723	14.909069875392712	2.159055368085843
14	1	11	11.0	37	19.528836141577358	Eumenorrheic	28	follicular	0	269.2833944201695	47.361748888249736	6.547617075247936	8.296419394611318	4.0	0.3891932280929622	1.1459443926807507	18.375468006661997	2.501810058042713
14	1	12	12.0	37	19.528836141577358	Eumenorrheic	28	peri-ovulatory	0	234.31587071677876	48.57162259637975	8.005263863964844	15.60978371292593	4.0	0.3427190831906273	1.212737214739033	17.417311628276682	3.2648515225040646
14	1	13	13.0	37	19.528836141577358	Eumenorrheic	28	peri-ovulatory	1	103.78625342678986	52.19291555332893	9.28184353528864	38.13088186666862	4.0	0.3305985811255986	1.167370741025951	13.465920803506561	3.7543364378584174
14	1	14	14.0	37	19.528836141577358	Eumenorrheic	28	peri-ovulatory	0	49.108383100202545	51.328398053364715	6.794727627079372	18.723779003779715	4.0	0.31154040555610113	1.1163853737668266	11.04658778750447	3.2648515225040646
14	1	15	15.0	37	19.528836141577358	Eumenorrheic	28	luteal	0	15.752294623562998	46.76689377268089	9.005568932158662	7.801684453959923	4.0	0.3265082715106773	1.024415164581045	10.44070341095352	2.501810058042713
14	1	16	16.0	37	19.528836141577358	Eumenorrheic	28	luteal	0	0.0	45.661727193979154	7.437961961137436	7.8131443654297925	4.0	0.22349456449434524	0.9877447743838242	10.370193351295045	2.159055368085843
14	1	17	17.0	37	19.528836141577358	Eumenorrheic	28	luteal	0	9.67284865032663	49.22904799210738	7.032398806347042	7.324552342845952	4.0	0.2840911214995532	1.0026312743721637	10.366221849300148	2.092193116519331
14	1	18	18.0	37	19.528836141577358	Eumenorrheic	28	luteal	0	34.14495810378243	46.95099712928136	7.652202338005258	7.962226572442457	4.0	0.2976409895227608	1.0178783962211915	10.366111766156832	2.086025887303578
14	1	19	19.0	37	19.528836141577358	Eumenorrheic	28	luteal	0	59.03358361001278	47.22840693555572	8.288234081160697	9.319085839510985	4.0	0.2894597663147851	0.9969998523559596	10.366110253207749	2.085748683747919
14	1	20	20.0	37	19.528836141577358	Eumenorrheic	28	luteal	0	119.07972283509203	54.50990252354489	8.881652354624563	9.482803606675779	4.0	0.26587035746174975	0.982635054281366	10.366110242860485	2.0857425336028546
14	1	21	21.0	37	19.528836141577358	Eumenorrheic	28	luteal	0	80.03794598362464	51.20875348000142	7.260867274089458	10.844622663712778	4.0	0.2110348865566165	0.9828467551799491	10.366110242825208	2.0857424658496013
14	1	22	22.0	37	19.528836141577358	Eumenorrheic	28	luteal	0	20.909170976938263	57.72557120596056	7.7875244770729255	9.744374115474232	4.0	0.29704139467936497	0.9772056130853111	10.366110242825147	2.0857424654779164
14	1	23	23.0	37	19.528836141577358	Eumenorrheic	28	luteal	0	3.2204973036760407	63.451762293974525	7.829286764645346	4.818158586982866	4.0	0.244237889676405	1.0333080755596393	10.366110242825147	2.0857424654769
14	1	24	24.0	37	19.528836141577358	Eumenorrheic	28	luteal	0	36.481759426507345	67.6781695117331	7.516593110702273	10.210973726456002	4.0	0.24024723661364558	0.9797977232184425	10.366110242825147	2.0857424654768986
14	1	25	25.0	37	19.528836141577358	Eumenorrheic	28	luteal	0	19.793984893068505	62.54468250323286	7.447889697839703	6.608009954429972	4.0	0.30287919080834375	1.0020482948612768	10.366110242825147	2.0857424654768986
14	1	26	26.0	37	19.528836141577358	Eumenorrheic	28	luteal	0	39.089890357929185	68.14061134479988	8.069920901127924	9.178096562333621	4.0	0.2917067458588836	0.9836368783043924	10.366110242825147	2.0857424654768986
14	1	27	27.0	37	19.528836141577358	Eumenorrheic	28	luteal	0	27.130009296781914	78.17258558708505	7.954964489585389	7.211218339617069	4.0	0.2603638777780884	0.9751334114017544	10.366110242825147	2.0857424654768986
14	1	28	28.0	37	19.528836141577358	Eumenorrheic	28	luteal	0	14.62738948227862	70.19352358344477	8.489378940308196	7.045369505687029	4.0	0.3822084283163039	1.0022818694321582	10.366110242825147	2.0857424654768986
14	2	1	1.0	37	19.528836141577358	Eumenorrheic	30	follicular	0	48.030588058902964	68.2853893673577	10.348445356806387	7.1517295504414236	4.0	0.27935134714166737	1.0205141232741335	10.366110242825147	2.0857424654768986
14	2	2	2.074074074074074	37	19.528836141577358	Eumenorrheic	30	follicular	0	11.084478817884118	65.68214552275701	11.16416496611545	5.078501912003098	4.0	0.285340169080908	0.9471143806030454	10.366110242825147	2.0857424654768986
14	2	3	3.148148148148148	37	19.528836141577358	Eumenorrheic	30	follicular	0	21.982630680879932	65.69693781723406	10.560815496279778	8.275868184695048	4.0	0.340155742032058	1.0295100043258294	10.36611024282515	2.0857424654768986
14	2	4	4.222222222222221	37	19.528836141577358	Eumenorrheic	30	follicular	0	26.512208578485318	79.21443006999273	8.017869099572781	7.037160835343885	4.0	0.38938286555523116	1.0057660603214649	10.366110242827522	2.0857424654768986
14	2	5	5.296296296296296	37	19.528836141577358	Eumenorrheic	30	follicular	0	32.17857561039628	67.34547934649723	8.586518761632249	7.64252903711836	4.0	0.32565267067092224	1.0317022211857718	10.366110244257246	2.0857424654769092
14	2	6	6.37037037037037	37	19.528836141577358	Eumenorrheic	30	follicular	0	12.396845379287836	64.61544595751973	7.854321328134512	7.378332688871776	4.0	0.33296574031905407	1.0089977220918311	10.366110630472628	2.0857424654867263
14	2	7	7.444444444444444	37	19.528836141577358	Eumenorrheic	30	follicular	0	6.5431755874416275	58.80641889434893	7.894670239469565	8.335472594230136	4.0	0.31122147004764034	0.9965554397425767	10.36615733758556	2.0857424695875175
14	2	8	8.518518518518519	37	19.528836141577358	Eumenorrheic	30	follicular	0	23.56955309295553	57.36502126010591	8.540111823751225	10.706722993720623	4.0	0.40906844495763406	1.026857253030337	10.368678151010469	2.085743237164454
14	2	9	9.592592592592592	37	19.528836141577358	Eumenorrheic	30	follicular	0	32.871165085930585	59.04452659322723	9.173444329587682	6.973390989487441	4.0	0.3218462280196218	1.029224448970078	10.428953352264449	2.0858074854868103
14	2	10	10.666666666666666	37	19.528836141577358	Eumenorrheic	30	follicular	0	48.744810263770155	51.25505309867795	8.05535836290481	6.964621994890873	4.0	0.40191925906523196	1.0448741826731816	11.056361352585538	2.088201269075687
14	2	11	11.74074074074074	37	19.528836141577358	Eumenorrheic	30	follicular	0	141.4785447403269	47.87382649187614	7.118470509781849	6.513495896289582	4.0	0.3599891726187606	1.1087703037809549	13.768842951077515	2.1274747272541625
14	2	12	12.814814814814815	37	19.528836141577358	Eumenorrheic	30	follicular	0	282.7158017718283	48.76968191229026	7.407521622510002	9.962388134289052	4.0	0.2490039584435651	1.165414473670563	17.894807469727688	2.4036430159432363
14	2	13	13.888888888888888	37	19.528836141577358	Eumenorrheic	30	follicular	0	270.3194059767335	35.28770056900224	8.682970956952083	14.499726384564115	4.0	0.35710853458800457	1.2252142194230062	17.842347967452554	3.1726232507336762
14	2	14	14.962962962962962	37	19.528836141577358	Eumenorrheic	30	peri-ovulatory	1	124.45007732895012	49.0270752099658	9.014780734326122	36.818064085606416	4.0	0.3379563930092574	1.2016389478551535	13.698207329285905	3.753541876882406
14	2	15	16.037037037037038	37	19.528836141577358	Eumenorrheic	30	luteal	0	50.26551818014443	38.47476859291245	8.193253525040737	12.792767004277772	4.0	0.3007627479457133	1.0544113975608507	11.032646019647814	3.234364109295789
14	2	16	17.11111111111111	37	19.528836141577358	Eumenorrheic	30	luteal	0	31.790437691322225	42.70357419545979	7.5564447309484	9.209571673947114	4.0	0.2840692443213698	1.0213330012949735	10.425951479246274	2.44078586970611
14	2	17	18.185185185185183	37	19.528836141577358	Eumenorrheic	30	luteal	0	4.29939784874578	40.869469771352044	7.05101524530736	9.45644323380502	4.0	0.23880195951397723	1.0203229249266268	10.368521529938029	2.1349982427280136
14	2	18	19.25925925925926	37	19.528836141577358	Eumenorrheic	30	luteal	0	43.72381257255765	46.978474930264795	8.713000785786239	9.85134339526877	4.0	0.2576039024454612	1.0004550996755126	10.366153851065835	2.0888093976983386
14	2	19	20.333333333333332	37	19.528836141577358	Eumenorrheic	30	luteal	0	59.72597505361835	53.09712897783925	7.815012653058056	9.99366572439584	4.0	0.25409572479660586	1.0042413079408945	10.366110596789463	2.0858281736926303
14	2	20	21.40740740740741	37	19.528836141577358	Eumenorrheic	30	luteal	0	100.04123616032894	59.118273869830105	8.841949312527188	8.740444026594004	4.0	0.2729144847192017	1.0251244802534956	10.366110244114648	2.08574354048566
14	2	21	22.48148148148148	37	19.528836141577358	Eumenorrheic	30	luteal	0	107.15032382216427	57.72505084683098	6.376217119389414	6.274117084645141	4.0	0.2546604408837203	1.0042607619306674	10.366110242827256	2.0857424715285346
14	2	22	23.555555555555557	37	19.528836141577358	Eumenorrheic	30	luteal	0	31.48822343145587	55.79578217216481	7.574642212318157	5.817951044497562	4.0	0.20586304158067265	0.9995839790814465	10.36611024282515	2.085742465492188
14	2	23	24.62962962962963	37	19.528836141577358	Eumenorrheic	30	luteal	0	28.607017991043172	58.40222815495221	9.614772236300288	8.068755658899148	4.0	0.22714662334354402	1.0195498897263375	10.366110242825147	2.085742465476916
14	2	24	25.703703703703702	37	19.528836141577358	Eumenorrheic	30	luteal	0	3.918037117594766	60.64478719677646	7.493451630624243	13.076068723220974	4.0	0.2797175952213083	0.998250632795672	10.366110242825147	2.0857424654768986
14	2	25	26.777777777777775	37	19.528836141577358	Eumenorrheic	30	luteal	0	11.611358133480733	57.856394847355205	8.523508959692197	8.356103706103053	4.0	0.2242911417009083	1.0248666115332619	10.366110242825147	2.0857424654768986
14	2	26	27.85185185185185	37	19.528836141577358	Eumenorrheic	30	luteal	0	23.156124885061644	64.58273083195549	7.319524851162558	7.811342616650678	4.0	0.28965060708127344	1.0253517760056448	10.366110242825147	2.0857424654768986
14	2	27	28.925925925925924	37	19.528836141577358	Eumenorrheic	30	luteal	0	24.943905467559645	70.62810246019002	7.281624380244657	6.915810082319561	4.0	0.2805151741936633	1.0419569557644996	10.366110242825147	2.0857424654768986
14	2	28	30.0	37	19.528836141577358	Eumenorrheic	30	luteal	0	15.7978616614061	78.5573465019218	6.803235857933873	7.82797941679265	4.0	0.3387455862375507	0.9812566933733373	10.366110242825147	2.0857424654768986
14	3	1	1.0	37	19.528836141577358	Eumenorrheic	29	follicular	0	34.71629777549046	70.90963673489898	10.516176136572902	14.067582642830898	4.0	0.34698894496450916	1.0131958412104374	10.366110242825147	2.0857424654768986
14	3	2	2.037037037037037	37	19.528836141577358	Eumenorrheic	29	follicular	0	11.07364338360351	62.99133239143895	10.683338483296126	6.73245813939944	4.0	0.25299367936328593	0.9969751166617756	10.366110242825147	2.0857424654768986
14	3	3	3.074074074074074	37	19.528836141577358	Eumenorrheic	29	follicular	0	27.490471936770618	69.41835601355194	10.498631348383968	10.626442703333838	4.0	0.3149266230204617	1.0004862931588563	10.366110242825147	2.0857424654768986
14	3	4	4.111111111111111	37	19.528836141577358	Eumenorrheic	29	follicular	0	22.392762779740913	71.09289683029857	9.269709184325192	7.5647622559264525	4.0	0.27265012822270007	0.9911784250858379	10.3661102428253	2.0857424654768986
14	3	5	5.148148148148148	37	19.528836141577358	Eumenorrheic	29	follicular	0	28.506743021693968	68.21578487969929	8.677055234674832	8.215546542011246	4.0	0.2727765375075926	1.02936439461998	10.366110242926302	2.085742465476902
14	3	6	6.185185185185185	37	19.528836141577358	Eumenorrheic	29	follicular	0	6.395037301140183	61.86582643563156	7.96138873192177	10.067401883150762	4.0	0.3471985748839538	1.0223796322573144	10.36611027470927	2.0857424654800996
14	3	7	7.222222222222221	37	19.528836141577358	Eumenorrheic	29	follicular	0	22.072692473861775	60.733475526371244	8.105737732163629	13.771417922769432	4.0	0.355894370222111	0.9842356360482886	10.366115005152324	2.0857424667360602
14	3	8	8.25925925925926	37	19.528836141577358	Eumenorrheic	29	follicular	0	32.65431474755789	60.91634659952162	7.501857671260044	8.907834514828874	4.0	0.3341848832199734	1.009391202015053	10.366447310136705	2.0857427001768007
14	3	9	9.296296296296296	37	19.528836141577358	Eumenorrheic	29	follicular	0	7.9901877868223945	52.99261989334804	7.9297552619294285	7.670536677443201	4.0	0.3111205594942631	0.9798725852952619	10.377415142071081	2.0857631953673157
14	3	10	10.333333333333332	37	19.528836141577358	Eumenorrheic	29	follicular	0	39.28961571513983	50.97162667652085	7.824043034878984	10.445563645979504	4.0	0.37217444359605384	1.0393908173274808	10.545777693399327	2.08661009386788
14	3	11	11.37037037037037	37	19.528836141577358	Eumenorrheic	29	follicular	0	43.761751021637835	50.58328871565774	7.335836287399307	11.262594293639676	4.0	0.28979287334112386	1.0709672552768927	11.719194262456599	2.1029501784577795
14	3	12	12.407407407407407	37	19.528836141577358	Eumenorrheic	29	follicular	0	146.71238685099559	46.52596680651759	8.378797564100417	10.218662602905235	4.0	0.35116845476144115	1.144290188173899	15.194838602028003	2.2474630128529407
14	3	13	13.444444444444443	37	19.528836141577358	Eumenorrheic	29	follicular	0	284.2748792979129	48.91330079198734	6.944012171622726	11.629766979635418	4.0	0.32399510925796005	1.2265037822167204	18.531810518462414	2.8059537172279283
14	3	14	14.481481481481481	37	19.528836141577358	Eumenorrheic	29	peri-ovulatory	0	218.19150566264375	40.34014333737309	8.64426045813959	30.55630449456422	4.0	0.3206998851479934	1.2198682573278419	16.909559598771803	3.6056152964954866
14	3	15	15.518518518518517	37	19.528836141577358	Eumenorrheic	29	peri-ovulatory	0	103.78941755889652	46.23701219382616	9.32516175737813	27.828761473076785	4.0	0.2718723735627537	1.1132758900141972	12.85080307005596	3.605615296495488
14	3	16	16.555555555555557	37	19.528836141577358	Eumenorrheic	29	luteal	0	35.30549843788554	41.606423623661	7.148001362941838	8.59817059106268	4.0	0.31070217199248973	1.0745622902464842	10.813196496846682	2.8059537172279283
14	3	17	17.59259259259259	37	19.528836141577358	Eumenorrheic	29	luteal	0	8.202300070117388	48.57797802687206	7.6723366308474885	7.3040885365908315	4.0	0.2373296736524819	0.9846504871253459	10.404231093092674	2.247463012852941
14	3	18	18.62962962962963	37	19.528836141577358	Eumenorrheic	29	luteal	0	23.69695685319384	47.19115867581802	8.998617259773967	6.906171868195871	4.0	0.3106756085710909	1.0301789900881977	10.367650476060916	2.1029501784577795
14	3	19	19.666666666666664	37	19.528836141577358	Eumenorrheic	29	luteal	0	82.27839799806404	45.86797216456265	6.577522761365386	7.786895092067736	4.0	0.2507590047305675	0.9632972072614091	10.366139732029334	2.08661009386788
14	3	20	20.703703703703702	37	19.528836141577358	Eumenorrheic	29	luteal	0	124.59164725278922	57.0503404994566	6.359429094301382	10.73701855909233	4.0	0.25629229659686503	0.9779645774272594	10.36611051036733	2.0857631953673157
14	3	21	21.74074074074074	37	19.528836141577358	Eumenorrheic	29	luteal	0	81.64424334206277	49.95162242884902	7.83810479280339	7.248560633682363	4.0	0.2256253314172654	1.0354754016669196	10.36611024397535	2.0857427001768007
14	3	22	22.77777777777778	37	19.528836141577358	Eumenorrheic	29	luteal	0	40.22762643293944	55.17200910838582	6.820039733172112	7.21601663645736	4.0	0.23723513197279283	1.0388327461213434	10.36611024282749	2.0857424667360602
14	3	23	23.814814814814813	37	19.528836141577358	Eumenorrheic	29	luteal	0	26.273882536862416	61.50454195693099	8.453154844197119	11.948320394679444	4.0	0.2679773625808086	1.0119508557529415	10.36611024282515	2.0857424654800996
14	3	24	24.85185185185185	37	19.528836141577358	Eumenorrheic	29	luteal	0	23.123923633111087	63.07075114370763	8.069500228276725	5.140810125673896	4.0	0.23915989514833913	0.9796901529383504	10.366110242825147	2.085742465476902
14	3	25	25.888888888888886	37	19.528836141577358	Eumenorrheic	29	luteal	0	18.84017935432824	60.600766797621034	7.801680662698855	9.577931973398892	4.0	0.32603517292779216	1.016948478578534	10.366110242825147	2.0857424654768986
14	3	26	26.925925925925927	37	19.528836141577358	Eumenorrheic	29	luteal	0	31.585266217168414	69.12632653501058	7.472411836693057	12.708506765724216	4.0	0.2775091030471492	0.9998451799611274	10.366110242825147	2.0857424654768986
14	3	27	27.962962962962962	37	19.528836141577358	Eumenorrheic	29	luteal	0	12.65374622392083	66.99223233105894	7.78907047456478	8.025561852158846	4.0	0.33557944769117887	1.0083993244404077	10.366110242825147	2.0857424654768986
14	3	28	29.0	37	19.528836141577358	Eumenorrheic	29	luteal	0	28.793785568531817	67.31918454434664	7.978314421991688	10.481760772063556	4.0	0.2802057896789408	1.010174908404274	10.366110242825147	2.0857424654768986
15	1	1	1.0	29	25.41512556396505	Eumenorrheic	27	follicular	0	6.915006706012598	82.56180735195213	10.124050618811236	5.539843861025062	1.0	0.4887924980181661	1.0653215568945178	8.732959516545652	2.2559176500308804
15	1	2	1.9629629629629628	29	25.41512556396505	Eumenorrheic	27	follicular	0	31.09556951556909	75.85237391964432	12.818531048499848	5.602596952548483	1.0	0.43635001090811115	1.0300193165996312	8.732959516702937	2.2559176500308813
15	1	3	2.9259259259259256	29	25.41512556396505	Eumenorrheic	27	follicular	0	19.343478871711504	77.54487806914302	10.795294938046116	2.789132178819927	1.0	0.49175460849786146	1.0680129221205088	8.732959548042139	2.2559176500315723
15	1	4	3.888888888888889	29	25.41512556396505	Eumenorrheic	27	follicular	0	15.728421104141848	76.12645674841616	9.059307994556638	4.247028240540699	1.0	0.4751537617026282	1.0308691925740137	8.732962820498102	2.2559176502473917
15	1	5	4.851851851851851	29	25.41512556396505	Eumenorrheic	27	follicular	0	20.56222151897682	78.624773027424	6.9699221544955865	4.624787026536004	1.0	0.47466677441928773	1.0356964268289441	8.733141542361585	2.2559176856187495
15	1	6	5.814814814814815	29	25.41512556396505	Eumenorrheic	27	follicular	0	2.303314002424109	77.73272874618792	10.012464305599234	0.8231572076161671	1.0	0.4912673805954822	1.0423167746259818	8.738226540389705	2.255920722284637
15	1	7	6.777777777777778	29	25.41512556396505	Eumenorrheic	27	follicular	0	9.705153116874689	75.17841792068273	7.761205325115556	2.807690977329969	1.0	0.4635879634234821	1.0400084860910874	8.813003876085038	2.256056948176246
15	1	8	7.7407407407407405	29	25.41512556396505	Eumenorrheic	27	follicular	0	27.250124314558867	65.4847649830747	8.599389138102168	2.348369377673351	1.0	0.4799206943297701	1.0644050739147068	9.3718542912165	2.2592348124535255
15	1	9	8.703703703703702	29	25.41512556396505	Eumenorrheic	27	follicular	0	72.4632738519621	65.87914011629597	8.363201463599172	3.2961066549483817	1.0	0.46725401979246034	1.1402862991215774	11.411271046239532	2.297405534716092
15	1	10	9.666666666666666	29	25.41512556396505	Eumenorrheic	27	follicular	0	196.62428747186053	62.11895440123979	7.94419221053773	0.725464093143124	1.0	0.5277101783765938	1.1849830361085314	14.629889865043912	2.5284443141313213
15	1	11	10.62962962962963	29	25.41512556396505	Eumenorrheic	27	follicular	0	285.9075123163405	64.56549925845981	7.8178878269336645	6.865102598940332	1.0	0.45040750391417284	1.2606925799118973	15.552012391370516	3.196138463118532
15	1	12	11.592592592592592	29	25.41512556396505	Eumenorrheic	27	peri-ovulatory	1	107.35018788546972	63.65393263081235	10.04649347771716	32.90497727404662	1.0	0.4851105006357364	1.2357499455597218	12.874436674286349	3.9595813645752287
15	1	13	12.555555555555555	29	25.41512556396505	Eumenorrheic	27	peri-ovulatory	0	36.57651001592769	50.807101793061165	8.651130479464735	37.00169005278581	1.0	0.4387035702621531	1.2033158351261968	10.054010672154874	3.8772462336362588
15	1	14	13.518518518518517	29	25.41512556396505	Eumenorrheic	27	luteal	0	16.28283523305574	59.64921716319517	7.750814733883117	13.565659645233122	1.0	0.3994628444997191	1.1345484307842861	8.954277728476601	3.066302582212668
15	1	15	14.481481481481481	29	25.41512556396505	Eumenorrheic	27	luteal	0	25.393083548748525	57.364032405284	6.627491667718723	2.126441237328172	1.0	0.4489633009872466	1.0644306801764303	8.752433187293645	2.4686555305562967
15	1	16	15.444444444444445	29	25.41512556396505	Eumenorrheic	27	luteal	0	49.80952779322982	64.20076150922223	10.02224239778988	1.2463962515284992	1.0	0.3948910205247151	1.0506496916873387	8.73385945258739	2.2852489594525616
15	1	17	16.407407407407405	29	25.41512556396505	Eumenorrheic	27	luteal	0	92.51663572789643	55.63960236702668	9.099405345831155	4.147356593037969	1.0	0.3808138061870769	1.010511026471638	8.7329813593609	2.258041633964071
15	1	18	17.37037037037037	29	25.41512556396505	Eumenorrheic	27	luteal	0	126.8666055192172	55.50558522808731	9.161732475606188	2.6430729381738165	1.0	0.4012860211843909	1.0041800823767373	8.732959794989803	2.2559984300879408
15	1	19	18.333333333333332	29	25.41512556396505	Eumenorrheic	27	luteal	0	121.93835787775083	55.94302925041683	7.383564298671482	0.4524434624363822	1.0	0.4519023143976165	1.0230170476990528	8.732959518409478	2.2559192636098935
15	1	20	19.296296296296298	29	25.41512556396505	Eumenorrheic	27	luteal	0	42.468493118799856	63.28594708211642	8.9493627561382	0.7596901530701414	1.0	0.3846840348499512	1.0441696736575592	8.732959516551793	2.255917666959029
15	1	21	20.25925925925926	29	25.41512556396505	Eumenorrheic	27	luteal	0	13.034693642774734	69.42281950020046	8.243789782204443	3.856186841762909	1.0	0.41477786819869694	1.012923329889744	8.732959516545248	2.2559176501241547
15	1	22	21.22222222222222	29	25.41512556396505	Eumenorrheic	27	luteal	0	13.247134404520462	63.868716281407444	6.821475562643238	3.4515263090606148	1.0	0.4249724685771018	1.0041918954894284	8.732959516545236	2.2559176500311504
15	1	23	22.185185185185183	29	25.41512556396505	Eumenorrheic	27	luteal	0	8.274226442852553	69.81422262734681	6.5101044356478	5.444863613199927	1.0	0.41199613656965606	1.0112288501034574	8.732959516545236	2.255917650030881
15	1	24	23.14814814814815	29	25.41512556396505	Eumenorrheic	27	luteal	0	8.61441270577876	74.1754262428925	8.516106616969516	0.5351460636981393	1.0	0.40522247498209285	1.0060106105816493	8.732959516545236	2.2559176500308804
15	1	25	24.11111111111111	29	25.41512556396505	Eumenorrheic	27	luteal	0	16.342433410503812	78.82047640266494	7.979813393084296	5.418714377508791	1.0	0.40518791538966875	1.0062409617419819	8.732959516545236	2.2559176500308804
15	1	26	25.074074074074073	29	25.41512556396505	Eumenorrheic	27	luteal	0	14.789251216889756	84.07451027829691	8.900726617286725	0.0	1.0	0.35669659858818636	0.9904636151371956	8.732959516545236	2.2559176500308804
15	1	27	26.037037037037035	29	25.41512556396505	Eumenorrheic	27	luteal	0	29.636992227128985	82.23978746232115	7.711717680063702	2.3174318374355565	1.0	0.3885088094063521	1.0532637854449922	8.732959516545236	2.2559176500308804
15	1	28	27.0	29	25.41512556396505	Eumenorrheic	27	luteal	0	11.553803791669054	86.72382996367433	8.631652007537607	4.334977123618745	1.0	0.47420658266223953	1.010365992333206	8.732959516545236	2.2559176500308804
15	2	1	1.0	29	25.41512556396505	Eumenorrheic	28	follicular	0	14.737561965866393	85.48273810134128	11.625418912830153	2.472632578103981	1.0	0.4415684224005819	1.0221789720731504	8.732959516545236	2.2559176500308804
15	2	2	2.0	29	25.41512556396505	Eumenorrheic	28	follicular	0	25.230200516131823	84.48606868717465	11.719526917399579	4.329547876731411	1.0	0.5064976480428015	1.0176069033300397	8.732959516545236	2.2559176500308804
15	2	3	3.0	29	25.41512556396505	Eumenorrheic	28	follicular	0	6.361307402060989	82.98284074553463	9.77908792972769	3.5410990200464436	1.0	0.49572775052847406	1.015879855710227	8.732959516545575	2.2559176500308804
15	2	4	4.0	29	25.41512556396505	Eumenorrheic	28	follicular	0	14.025596685537106	79.31626962237137	10.853850416431596	4.720231167379444	1.0	0.4512999438141736	1.0072564938884898	8.732959516708851	2.2559176500308817
15	2	5	5.0	29	25.41512556396505	Eumenorrheic	28	follicular	0	7.0233992968722525	73.71655003612922	9.54046016938058	4.132993650407551	1.0	0.45998835043165726	1.0243709888755321	8.732959555922248	2.2559176500319813
15	2	6	6.0	29	25.41512556396505	Eumenorrheic	28	follicular	0	15.401836401634323	75.78031782505376	8.885177263797772	1.2690554171002724	1.0	0.4788086883164947	1.0008692993701833	8.732964248844482	2.2559176504339917
15	2	7	7.0	29	25.41512556396505	Eumenorrheic	28	follicular	0	25.674036282538705	67.22893615004577	8.801128741529606	4.782972606599196	1.0	0.5172981104774826	1.0305860594328795	8.733243509951487	2.2559177237152155
15	2	8	8.0	29	25.41512556396505	Eumenorrheic	28	follicular	0	24.635158453916837	68.54573304134324	9.588906736594849	2.4870745486669144	1.0	0.5320275755904668	1.0465990991393774	8.741469935180485	2.2559243756490135
15	2	9	9.0	29	25.41512556396505	Eumenorrheic	28	follicular	0	42.75552615244125	59.675844614775315	8.662215991380595	4.41077209268404	1.0	0.5033582931114917	1.0272658771253358	8.860309883575475	2.256224196170585
15	2	10	10.0	29	25.41512556396505	Eumenorrheic	28	follicular	0	36.34388363741689	66.78163491213729	8.444784689115217	4.2571299953442745	1.0	0.5024367781559641	1.098207388271169	9.68456314155921	2.2628946080118775
15	2	11	11.0	29	25.41512556396505	Eumenorrheic	28	follicular	0	84.53870890127517	59.62505151441472	7.82526772331016	3.9761725242357437	1.0	0.48260115668018594	1.117604004457554	12.283697159721136	2.3352121332703044
15	2	12	12.0	29	25.41512556396505	Eumenorrheic	28	follicular	0	232.85307920967958	55.98188567598087	6.412642126023332	3.6335190490415217	1.0	0.44044865533574273	1.2566197785233182	15.348840604487187	2.7059320891147904
15	2	13	13.0	29	25.41512556396505	Eumenorrheic	28	peri-ovulatory	0	246.3196098476978	61.5286271176539	6.835756069528557	12.927593795424169	1.0	0.4471044434105758	1.266266052680832	14.888460526317012	3.5312299079373988
15	2	14	14.0	29	25.41512556396505	Eumenorrheic	28	peri-ovulatory	1	65.3590300696774	57.30518420172338	9.468840770948947	34.42948919822264	1.0	0.479853936316111	1.2199383526757133	11.592825834315585	4.060651770055585
15	2	15	15.0	29	25.41512556396505	Eumenorrheic	28	peri-ovulatory	0	11.644002911602701	56.51966321699929	8.748329297261563	15.714476066590407	1.0	0.43666680229272214	1.131158780786754	9.396449954927604	3.5312299079373988
15	2	16	16.0	29	25.41512556396505	Eumenorrheic	28	luteal	0	7.021259561993263	58.578422873625996	9.135408077496194	4.698835384523868	1.0	0.3756943622842428	1.0470837251698377	8.80982479664861	2.7059320891147904
15	2	17	17.0	29	25.41512556396505	Eumenorrheic	28	luteal	0	22.247080638237616	57.280314186399906	9.850143877468252	5.3464273752505385	1.0	0.3773209717275346	1.0366876739278608	8.73740616063113	2.3352121332703044
15	2	18	18.0	29	25.41512556396505	Eumenorrheic	28	luteal	0	14.277096731065296	57.95918934407264	9.039361493332155	4.035895696250198	1.0	0.41704165941593	1.031678522628832	8.7330879686233	2.2628946080118775
15	2	19	19.0	29	25.41512556396505	Eumenorrheic	28	luteal	0	39.56689851515421	57.15337138372751	9.799133288198894	0.609284423614028	1.0	0.38099380534380195	1.0143646261155355	8.732961369464556	2.256224196170585
15	2	20	20.0	29	25.41512556396505	Eumenorrheic	28	luteal	0	84.78310020734223	61.44988622563472	6.859499233957205	2.19418152291039	1.0	0.40018032943709675	1.0584232695145146	8.732959529892078	2.2559243756490135
15	2	21	21.0	29	25.41512556396505	Eumenorrheic	28	luteal	0	135.87471849323381	55.26908916078679	8.75352083356689	5.468874475384155	1.0	0.4143772818021696	1.0332277488489494	8.732959516593242	2.2559177237152155
15	2	22	22.0	29	25.41512556396505	Eumenorrheic	28	luteal	0	123.1635980165865	61.732119714446924	7.664060563040992	2.6160295498220174	1.0	0.3904577142668598	1.0062481338698823	8.732959516545321	2.2559176504339917
15	2	23	23.0	29	25.41512556396505	Eumenorrheic	28	luteal	0	59.522395798847356	70.07155868487754	8.990245890924333	1.3288274923959846	1.0	0.40332894139434655	0.9911686414753752	8.732959516545236	2.2559176500319813
15	2	24	24.0	29	25.41512556396505	Eumenorrheic	28	luteal	0	14.319597960236255	80.7873162558432	9.273317900222604	5.816508690341866	1.0	0.3886720821733606	1.0073027209354402	8.732959516545236	2.2559176500308817
15	2	25	25.0	29	25.41512556396505	Eumenorrheic	28	luteal	0	18.22752172780331	81.48648798313468	7.61922220801742	1.5749653367938923	1.0	0.4231139198251889	1.0101716835460641	8.732959516545236	2.2559176500308804
15	2	26	26.0	29	25.41512556396505	Eumenorrheic	28	luteal	0	13.185174707521867	80.12215538911603	7.715631979797018	0.5922314207358381	1.0	0.4290226721212373	0.9890183990242766	8.732959516545236	2.2559176500308804
15	2	27	27.0	29	25.41512556396505	Eumenorrheic	28	luteal	0	25.563108056415288	76.84139461644871	9.41074161757287	7.9526206779020825	1.0	0.41643428740729777	1.0163768193049116	8.732959516545236	2.2559176500308804
15	2	28	28.0	29	25.41512556396505	Eumenorrheic	28	luteal	0	0.0	74.89158514840118	8.522856665463568	7.059718189751795	1.0	0.4587965955531378	0.9932643406985942	8.732959516545236	2.2559176500308804
15	3	1	1.0	29	25.41512556396505	Eumenorrheic	27	follicular	0	22.40861382563783	90.75395390270333	11.985312148958736	1.5114413330883991	1.0	0.4372820561007769	0.9871113067926066	8.732959516545236	2.2559176500308804
15	3	2	1.9629629629629628	29	25.41512556396505	Eumenorrheic	27	follicular	0	6.479437015762771	87.774926098174	11.705647158128594	0.4038265682640976	1.0	0.4684625597232216	1.0138628271434202	8.732959516545591	2.2559176500308804
15	3	3	2.9259259259259256	29	25.41512556396505	Eumenorrheic	27	follicular	0	20.347307960053215	79.3614597082241	10.819885722585507	3.1517013968464798	1.0	0.4995128697240263	1.0273309168908633	8.732959516682184	2.2559176500308813
15	3	4	3.888888888888889	29	25.41512556396505	Eumenorrheic	27	follicular	0	11.673866060014518	76.99814975678147	9.922078524375664	0.12427398218993702	1.0	0.4640555775048551	1.0263722039714802	8.732959544342359	2.255917650031428
15	3	5	4.851851851851851	29	25.41512556396505	Eumenorrheic	27	follicular	0	8.812703213048719	76.32359133958686	8.480903417870412	4.209292102842483	1.0	0.4691396956907851	1.0402968772729921	8.732962479867592	2.2559176502065394
15	3	6	5.814814814814815	29	25.41512556396505	Eumenorrheic	27	follicular	0	22.50496121906013	74.64083537253484	9.389539617375492	0.9313111549737614	1.0	0.4920732953651201	0.9793930694719597	8.733125433618838	2.255917679627998
15	3	7	6.777777777777778	29	25.41512556396505	Eumenorrheic	27	follicular	0	12.213012708952643	83.7914197917838	6.729396733679927	3.3581972562421667	1.0	0.4800110504741979	1.0681021808078164	8.737838579405999	2.2559202691842777
15	3	8	7.7407407407407405	29	25.41512556396505	Eumenorrheic	27	follicular	0	23.229596976964075	75.53704226163354	7.057608381601583	3.2747074255984248	1.0	0.512371149045468	1.066768950464029	8.80831500693141	2.256039382267665
15	3	9	8.703703703703702	29	25.41512556396505	Eumenorrheic	27	follicular	0	3.754618630804387	72.36923887512627	8.01947144067617	0.0	1.0	0.5124576744907288	1.0656030145652926	9.344220308662866	2.2588892026300655
15	3	10	9.666666666666666	29	25.41512556396505	Eumenorrheic	27	follicular	0	46.38036021850997	72.60152876634174	9.093355025965383	0.0	1.0	0.47981373030522817	1.0892080554854622	11.33714151158225	2.2940149672948205
15	3	11	10.62962962962963	29	25.41512556396505	Eumenorrheic	27	follicular	0	194.60016587991677	63.41407665824046	8.188541441485723	3.9549027156500065	1.0	0.48471497515554113	1.1921716166252847	14.560016652884478	2.512447861828414
15	3	12	11.592592592592592	29	25.41512556396505	Eumenorrheic	27	follicular	0	267.6564605135598	59.46974210335711	8.719790442109463	13.662305918860977	1.0	0.5069922168356444	1.2357547806732727	15.58090625227756	3.1631442961546896
15	3	13	12.555555555555555	29	25.41512556396505	Eumenorrheic	27	peri-ovulatory	1	115.16292098112315	53.52954645462588	10.016095383271985	31.03383475290713	1.0	0.42713548534821594	1.2494096400404535	12.959690655793889	3.941019780269888
15	3	14	13.518518518518517	29	25.41512556396505	Eumenorrheic	27	peri-ovulatory	0	39.95790021550436	58.30155211059165	8.591698796516718	30.85875926577452	1.0	0.44945268278073464	1.2306449126211403	10.103153403747589	3.899796509501325
15	3	15	14.481481481481481	29	25.41512556396505	Eumenorrheic	27	luteal	0	18.060062109171064	51.70270291466059	7.694021773989194	7.6814283839481305	1.0	0.4356660622502411	1.114108460168641	8.966247613582608	3.0981783671622933
15	3	16	15.444444444444445	29	25.41512556396505	Eumenorrheic	27	luteal	0	18.176184500531736	52.8063772266024	8.600217435784531	7.461822881196804	1.0	0.39628931100157927	1.0516688829611511	8.753820572498453	2.482568020711466
15	3	17	16.407407407407405	29	25.41512556396505	Eumenorrheic	27	luteal	0	39.779180004045216	54.317272611457355	8.519949777810021	4.900445388080802	1.0	0.38008714650055925	1.0497060058509748	8.733939261753045	2.2879507872531164
15	3	18	17.37037037037037	29	25.41512556396505	Eumenorrheic	27	luteal	0	84.49196665843799	61.91124612448356	7.977915713973796	5.548271090395718	1.0	0.36382910519597467	1.0453324390953898	8.732983683568516	2.2582954519168816
15	3	19	18.333333333333332	29	25.41512556396505	Eumenorrheic	27	luteal	0	143.73939799188193	57.9882796920393	8.31105644340118	2.2008812820950587	1.0	0.36966866126451126	1.040371282846628	8.732959829633165	2.2560103511576117
15	3	20	19.296296296296298	29	25.41512556396505	Eumenorrheic	27	luteal	0	118.60456287561533	64.83074016618716	8.876734425487296	4.1845849971862235	1.0	0.36420757285461536	1.007182359376205	8.732959518675544	2.2559195481676886
15	3	21	20.25925925925926	29	25.41512556396505	Eumenorrheic	27	luteal	0	60.50130103505133	65.65959254021173	9.030357233379018	2.524254071222325	1.0	0.4166522958888596	1.026662881861976	8.73295951655285	2.255917670443708
15	3	22	21.22222222222222	29	25.41512556396505	Eumenorrheic	27	luteal	0	27.450061676999063	71.67732909184758	6.597176545827799	1.3228751839482944	1.0	0.3316527219085308	1.0179702983268455	8.73295951654525	2.2559176501461757
15	3	23	22.185185185185183	29	25.41512556396505	Eumenorrheic	27	luteal	0	24.696405620698076	71.23081854576355	9.285586031077454	4.01081832748566	1.0	0.3383829353420645	1.0681622448377588	8.732959516545236	2.2559176500312224
15	3	24	23.14814814814815	29	25.41512556396505	Eumenorrheic	27	luteal	0	23.83006365115565	69.4195953595627	8.289298135850224	2.45593071869498	1.0	0.4130709346809672	1.0476651085542434	8.732959516545236	2.255917650030881
15	3	25	24.11111111111111	29	25.41512556396505	Eumenorrheic	27	luteal	0	29.36548576580823	84.71858217696929	8.56275503146529	1.1475040515425523	1.0	0.355794937510783	1.0372823257325527	8.732959516545236	2.2559176500308804
15	3	26	25.074074074074073	29	25.41512556396505	Eumenorrheic	27	luteal	0	22.49431811845143	82.99937467110736	9.017807080730275	3.8731564833387364	1.0	0.4379775273689275	1.0212430676665643	8.732959516545236	2.2559176500308804
15	3	27	26.037037037037035	29	25.41512556396505	Eumenorrheic	27	luteal	0	0.0	81.67466195679002	9.140892645940784	0.28661107805456876	1.0	0.44493089729716034	1.0049115693554544	8.732959516545236	2.2559176500308804
15	3	28	27.0	29	25.41512556396505	Eumenorrheic	27	luteal	0	22.964964306382605	84.67236372845998	8.48184068658768	0.0	1.0	0.44927680510934476	1.0260154364983523	8.732959516545236	2.2559176500308804
16	1	1	1.0	31	24.71199086930862	Eumenorrheic	27	follicular	0	17.06894851059826	69.38950747632869	11.106120730847302	8.154100330080228	3.200410597434174	0.35498248670958904	1.0338805499535004	12.7979144823009	2.631972894947589
16	1	2	1.9629629629629628	31	24.71199086930862	Eumenorrheic	27	follicular	0	19.568192230670608	65.23611491749843	11.294633514880438	6.541081352594756	3.200410597434174	0.3572219660800974	1.039049028365858	12.797914482300977	2.631972894947589
16	1	3	2.9259259259259256	31	24.71199086930862	Eumenorrheic	27	follicular	0	22.33399829745955	56.3285776860434	11.042250704187246	6.467670989939593	3.200410597434174	0.34850233110919243	1.0447348355266686	12.797914482337134	2.6319728949475905
16	1	4	3.888888888888889	31	24.71199086930862	Eumenorrheic	27	follicular	0	13.251074228467722	58.034265367422286	9.227995955546946	0.03764748304462717	3.200410597434174	0.4284244619496822	1.0449734677855946	12.797914491215556	2.6319728949482277
16	1	5	4.851851851851851	31	24.71199086930862	Eumenorrheic	27	follicular	0	22.272160078207	65.5859783087649	9.109073761567155	2.7340947298402063	3.200410597434174	0.3715170998501803	1.047360057493671	12.797915634192384	2.63197289515253
16	1	6	5.814814814814815	31	24.71199086930862	Eumenorrheic	27	follicular	0	20.954348578771587	59.78950882531577	8.342438242299723	12.748254663912997	3.200410597434174	0.4337658302228458	1.003710082891594	12.797992654379957	2.6319729294784646
16	1	7	6.777777777777778	31	24.71199086930862	Eumenorrheic	27	follicular	0	25.603217484327182	54.86465908861123	8.961536742629796	4.021062036449957	3.200410597434174	0.4428327113786512	1.0130979295140305	12.800700763281828	2.631975950706628
16	1	8	7.7407407407407405	31	24.71199086930862	Eumenorrheic	27	follicular	0	10.09912795079561	49.869432963119806	7.71445298701576	3.9512285897982147	3.200410597434174	0.39586350023158196	1.0195919156384936	12.850073729050173	2.63211491961221
16	1	9	8.703703703703702	31	24.71199086930862	Eumenorrheic	27	follicular	0	33.7131607839254	46.47981546932945	9.876200488949861	4.903104341501376	3.200410597434174	0.3900340775866185	1.0165493554775458	13.310741460555004	2.635439797162242
16	1	10	9.666666666666666	31	24.71199086930862	Eumenorrheic	27	follicular	0	29.65893374706512	44.13639922475698	9.651590115647489	6.851534066697958	3.200410597434174	0.39254808044292344	1.101834754187681	15.446070508421192	2.6764209298337636
16	1	11	10.62962962962963	31	24.71199086930862	Eumenorrheic	27	follicular	0	114.01875513586755	38.594746015687925	9.286416872352131	10.453741924944293	3.200410597434174	0.38905908623842045	1.1655583322731644	19.979981077846347	2.931265984913453
16	1	12	11.592592592592592	31	24.71199086930862	Eumenorrheic	27	follicular	0	244.82974564271342	36.01962672592379	10.015721888807803	19.071912968773837	3.200410597434174	0.3719873281708912	1.2578724362340696	23.028216109892153	3.6904317186282265
16	1	13	12.555555555555555	31	24.71199086930862	Eumenorrheic	27	peri-ovulatory	1	168.81835748849144	34.63540859517632	8.974017916447334	44.92752361219289	3.200410597434174	0.34525805339253446	1.22556318027709	20.451423563145696	4.597976898660579
16	1	14	13.518518518518517	31	24.71199086930862	Eumenorrheic	27	peri-ovulatory	0	50.88541101531724	33.19364777242645	9.96272721180899	51.15527399876855	3.200410597434174	0.33490640164635116	1.190731244793995	15.805139444461824	4.549881822449593
16	1	15	14.481481481481481	31	24.71199086930862	Eumenorrheic	27	luteal	0	2.9448792847753182	30.16734983066609	8.89632717956663	17.602353808114653	3.200410597434174	0.3602417666484374	1.0925580010482114	13.418503929131827	3.6146361486078686
16	1	16	15.444444444444445	31	24.71199086930862	Eumenorrheic	27	luteal	0	24.832093853105366	22.268810404270273	7.78676726110375	6.229276416229097	3.200410597434174	0.2450704708593115	1.0255317974868023	12.86517744724956	2.8964052567640586
16	1	17	16.407407407407405	31	24.71199086930862	Eumenorrheic	27	luteal	0	24.321096054725448	33.04539352953389	8.040329176387967	10.02847299846177	3.200410597434174	0.36601573122571834	1.0553291735323282	12.801743441870652	2.6693458677189614
16	1	18	17.37037037037037	31	24.71199086930862	Eumenorrheic	27	luteal	0	48.11808774474507	32.57925508178061	8.540333179938196	6.259085657816048	3.200410597434174	0.3303163331420014	1.030702541447693	12.798028959424002	2.634747069844188
16	1	19	18.333333333333332	31	24.71199086930862	Eumenorrheic	27	luteal	0	53.91979040659687	39.30134615306565	8.252025609250012	8.486504790544982	3.200410597434174	0.23632802386031224	1.0401307110880118	12.797916279887348	2.63208104909625
16	1	20	19.296296296296298	31	24.71199086930862	Eumenorrheic	27	luteal	0	120.99481397953207	31.270097628638183	8.225874217241266	12.570356718538015	3.200410597434174	0.2608160737304742	1.0131385039527363	12.797914497125877	2.6319751094985633
16	1	21	20.25925925925926	31	24.71199086930862	Eumenorrheic	27	luteal	0	115.33529766027235	41.61933108345078	8.347621485441937	8.482799461761616	3.200410597434174	0.23639596759366988	1.0216935754589176	12.797914482365114	2.6319729187631786
16	1	22	21.22222222222222	31	24.71199086930862	Eumenorrheic	27	luteal	0	153.57625775872438	45.16949455701058	9.365763781007335	6.831662844427944	3.200410597434174	0.3239359906528716	1.0010319107201195	12.797914482301046	2.631972895082104
16	1	23	22.185185185185183	31	24.71199086930862	Eumenorrheic	27	luteal	0	74.69631949462853	47.91872749454897	8.756877673985302	7.371418419421712	3.200410597434174	0.2925074222274219	1.0381195561365537	12.7979144823009	2.6319728949479884
16	1	24	23.14814814814815	31	24.71199086930862	Eumenorrheic	27	luteal	0	21.297518377325893	53.137472214797626	9.646880424198399	3.3776572401397935	3.200410597434174	0.29946158601940337	1.0462025392953431	12.7979144823009	2.6319728949475896
16	1	25	24.11111111111111	31	24.71199086930862	Eumenorrheic	27	luteal	0	15.243871930706627	62.03878671648345	10.083765852236901	6.924243567998982	3.200410597434174	0.2953751547012669	1.0300176468235058	12.7979144823009	2.631972894947589
16	1	26	25.074074074074073	31	24.71199086930862	Eumenorrheic	27	luteal	0	30.223927260555158	60.95141792515356	8.597223723718066	1.7606765898500747	3.200410597434174	0.3342401087645686	1.049870594528515	12.7979144823009	2.631972894947589
16	1	27	26.037037037037035	31	24.71199086930862	Eumenorrheic	27	luteal	0	25.816486360435412	70.33411632844734	8.046267730135801	3.4117576981672673	3.200410597434174	0.3379763553421041	1.0227410219436117	12.7979144823009	2.631972894947589
16	1	28	27.0	31	24.71199086930862	Eumenorrheic	27	luteal	0	19.125428411862092	65.8127479140832	10.229159355097577	7.323747839491862	3.200410597434174	0.3386663704776162	1.0132957161263827	12.7979144823009	2.631972894947589
16	2	1	1.0	31	24.71199086930862	Eumenorrheic	29	follicular	0	3.5318317111819972	64.14287542477808	9.795310015573795	6.270345597482571	3.200410597434174	0.33439029386737157	1.0567566500381333	12.7979144823009	2.631972894947589
16	2	2	2.037037037037037	31	24.71199086930862	Eumenorrheic	29	follicular	0	27.893967776288907	65.62419056749478	12.908666621363496	7.2936060102948215	3.200410597434174	0.3298091062691392	1.0239067636634769	12.7979144823009	2.631972894947589
16	2	3	3.074074074074074	31	24.71199086930862	Eumenorrheic	29	follicular	0	11.424896990429792	62.182581197203085	10.670176089396634	1.9412523298130226	3.200410597434174	0.35129651764675224	1.0431073919495693	12.7979144823009	2.631972894947589
16	2	4	4.111111111111111	31	24.71199086930862	Eumenorrheic	29	follicular	0	9.90835286990724	62.72201200817256	7.661896448415243	8.315107734489242	3.200410597434174	0.3906307087368936	1.0329619103038532	12.797914482301346	2.631972894947589
16	2	5	5.148148148148148	31	24.71199086930862	Eumenorrheic	29	follicular	0	7.420848345826263	63.63769075863552	10.486508211760993	5.584895589066763	3.200410597434174	0.3817373552556891	1.0276623385658674	12.797914482570834	2.631972894947594
16	2	6	6.185185185185185	31	24.71199086930862	Eumenorrheic	29	follicular	0	3.216287177105542	59.24251297784041	8.820445046231896	9.219638600237907	3.200410597434174	0.46487063513638216	1.0737413599633132	12.79791455969792	2.6319728949516286
16	2	7	7.222222222222221	31	24.71199086930862	Eumenorrheic	29	follicular	0	24.89729689666617	46.82502452316853	9.376779600530016	5.211355436707248	3.200410597434174	0.35836150965827995	1.0380076798021791	12.797924998169485	2.63197289653651
16	2	8	8.25925925925926	31	24.71199086930862	Eumenorrheic	29	follicular	0	26.200866867605438	47.57703259846827	9.027451575884184	4.7397407434257275	3.200410597434174	0.40252361208674764	1.0259585265601396	12.798591529125746	2.6319731911125235
16	2	9	9.296296296296296	31	24.71199086930862	Eumenorrheic	29	follicular	0	26.99032604779645	44.49589741906867	10.19849160944418	10.011344054169506	3.200410597434174	0.39678813884042324	1.0199426579168913	12.818570419835662	2.6319990537426445
16	2	10	10.333333333333332	31	24.71199086930862	Eumenorrheic	29	follicular	0	0.0	37.213096379480604	8.780805822188231	2.080159471722772	3.200410597434174	0.40946383043233747	1.0530095073680912	13.096537835481566	2.6330677445974127
16	2	11	11.37037037037037	31	24.71199086930862	Eumenorrheic	29	follicular	0	39.718031228297455	26.646532406834353	8.563168235302989	5.8191081246757985	3.200410597434174	0.3260791814889033	1.1110181999150004	14.843677268540638	2.65368709739557
16	2	12	12.407407407407407	31	24.71199086930862	Eumenorrheic	29	follicular	0	158.37800093044868	27.90725900565259	9.88064877416343	6.458902014712178	3.200410597434174	0.34560016462478577	1.172191498238225	19.4390054793773	2.8360460747840595
16	2	13	13.444444444444443	31	24.71199086930862	Eumenorrheic	29	follicular	0	205.32653360175513	29.59045110806285	8.578042730849935	15.340045978541456	3.200410597434174	0.3630656282149498	1.2470111153040166	23.01380519134697	3.5407986606499557
16	2	14	14.481481481481481	31	24.71199086930862	Eumenorrheic	29	peri-ovulatory	0	146.7807852939476	33.811742779505394	10.754040296142845	49.5504739956906	3.200410597434174	0.33720654260218846	1.2573527624526746	20.24464598890184	4.549881822449592
16	2	15	15.518518518518517	31	24.71199086930862	Eumenorrheic	29	peri-ovulatory	0	55.69632180424472	23.545174642004888	9.837051821158967	40.10433681520222	3.200410597434174	0.3167363304804102	1.1778322908279484	15.37013266138637	4.549881822449593
16	2	16	16.555555555555557	31	24.71199086930862	Eumenorrheic	29	luteal	0	43.76264733184732	27.76437531834284	7.229284881072558	16.60832698474983	3.200410597434174	0.3715461848454009	1.1174290679429901	13.21893432174843	3.5407986606499557
16	2	17	17.59259259259259	31	24.71199086930862	Eumenorrheic	29	luteal	0	25.27738738715371	22.29605912040535	9.61670896148397	7.038600956700034	3.200410597434174	0.3200158270456801	1.0346506745974695	12.83056950346995	2.83604607478406
16	2	18	18.62962962962963	31	24.71199086930862	Eumenorrheic	29	luteal	0	70.0474004525643	27.385778293682783	8.561759253450315	3.122747906843848	3.200410597434174	0.3292690264821492	1.0352776287317027	12.799114672368278	2.65368709739557
16	2	19	19.666666666666664	31	24.71199086930862	Eumenorrheic	29	luteal	0	103.61599460772277	35.746310336672416	8.227729527157372	10.074312128200134	3.200410597434174	0.2766146117631182	1.0061939867522451	12.797935385017732	2.6330677445974127
16	2	20	20.703703703703702	31	24.71199086930862	Eumenorrheic	29	luteal	0	154.23111268478974	39.53249964735789	8.74766676105306	8.750792133216839	3.200410597434174	0.3014384566757612	1.0136622516095541	12.797914654808446	2.6319990537426445
16	2	21	21.74074074074074	31	24.71199086930862	Eumenorrheic	29	luteal	0	93.49401846749637	40.72196301559344	8.756254835853793	4.461240298416662	3.200410597434174	0.2771160653460601	1.0547396886716576	12.79791448297553	2.6319731911125235
16	2	22	22.77777777777778	31	24.71199086930862	Eumenorrheic	29	luteal	0	52.36871815905565	47.87189401706349	9.376744285877514	7.078294223396478	3.200410597434174	0.20245618172695704	1.001556494688178	12.79791448230215	2.63197289653651
16	2	23	23.814814814814813	31	24.71199086930862	Eumenorrheic	29	luteal	0	0.0	50.44984588893923	9.193554877507706	6.908898314314777	3.200410597434174	0.26074313831803125	1.0362710270330144	12.7979144823009	2.6319728949516286
16	2	24	24.85185185185185	31	24.71199086930862	Eumenorrheic	29	luteal	0	27.89130954875701	52.251001019783715	9.863879478255914	7.946561279319518	3.200410597434174	0.28304761999325034	1.0021088441372614	12.7979144823009	2.631972894947594
16	2	25	25.888888888888886	31	24.71199086930862	Eumenorrheic	29	luteal	0	18.003800270794326	59.700460438659924	9.531372325638099	8.812927828830425	3.200410597434174	0.36042282780479923	1.0242881738832461	12.7979144823009	2.631972894947589
16	2	26	26.925925925925927	31	24.71199086930862	Eumenorrheic	29	luteal	0	3.8004866201365175	58.69850821628774	7.823210709383762	9.555477773466702	3.200410597434174	0.3055743440958376	0.9967345743796762	12.7979144823009	2.631972894947589
16	2	27	27.962962962962962	31	24.71199086930862	Eumenorrheic	29	luteal	0	17.12217396251799	64.37560644107045	8.22238935426552	6.116282557106622	3.200410597434174	0.34980610205919055	1.0071327970959367	12.7979144823009	2.631972894947589
16	2	28	29.0	31	24.71199086930862	Eumenorrheic	29	luteal	0	15.497881129268603	69.05169370923618	8.874929436861304	3.926518584604179	3.200410597434174	0.3026465028757721	1.0019793731412074	12.7979144823009	2.631972894947589
16	3	1	1.0	31	24.71199086930862	Eumenorrheic	29	follicular	0	26.947143512393865	69.64032485519597	11.086027023266642	7.422149146254279	3.200410597434174	0.4005900447089167	1.0248894598605036	12.7979144823009	2.631972894947589
16	3	2	2.037037037037037	31	24.71199086930862	Eumenorrheic	29	follicular	0	0.0	61.58363608965252	10.603617818727999	7.740838266166224	3.200410597434174	0.3800887405265805	1.0017724685754126	12.797914482300905	2.631972894947589
16	3	3	3.074074074074074	31	24.71199086930862	Eumenorrheic	29	follicular	0	34.90266907759157	70.22548207566177	11.330067954071767	5.229234580632376	3.200410597434174	0.40160118314021764	1.0286786080998713	12.797914482306178	2.631972894947589
16	3	4	4.111111111111111	31	24.71199086930862	Eumenorrheic	29	follicular	0	0.2762466146241991	61.89944937665291	9.43257413063608	6.06762186649981	3.200410597434174	0.4031169231300801	1.0437422387478719	12.797914484718932	2.6319728949475927
16	3	5	5.148148148148148	31	24.71199086930862	Eumenorrheic	29	follicular	0	1.533915527805842	66.00283300874219	8.182059749834334	1.979472841116336	3.200410597434174	0.3979072947876675	1.026456154707307	12.797915007416078	2.6319728949508074
16	3	6	6.185185185185185	31	24.71199086930862	Eumenorrheic	29	follicular	0	22.808747030752368	54.366274605466735	7.776299481447202	8.267393351439264	3.200410597434174	0.3821872072808668	1.0278367831360251	12.797968520381973	2.631972896247808
16	3	7	7.222222222222221	31	24.71199086930862	Eumenorrheic	29	follicular	0	34.97966221213761	46.260180433997625	8.82255128066981	6.161325068364404	3.200410597434174	0.35794648108633365	1.0233753525798264	12.80054958725164	2.6319731438515817
16	3	8	8.25925925925926	31	24.71199086930862	Eumenorrheic	29	follicular	0	43.495950643892556	47.37854668435993	8.878689855429297	6.33919471945416	3.200410597434174	0.3835745045637674	1.031333768004551	12.858804845651997	2.631995473692374
16	3	9	9.296296296296296	31	24.71199086930862	Eumenorrheic	29	follicular	0	8.662390442832777	39.845551349222475	8.760035282498015	7.070919589681011	3.200410597434174	0.43999090911463257	1.063664522369592	13.464647349554127	2.6329434504520037
16	3	10	10.333333333333332	31	24.71199086930862	Eumenorrheic	29	follicular	0	60.33271955411951	37.94882105864271	10.667572417897322	5.0864929567244195	3.200410597434174	0.4160463996108272	1.0934974068586352	16.2573705034035	2.6517423004544396
16	3	11	11.37037037037037	31	24.71199086930862	Eumenorrheic	29	follicular	0	208.38075335201742	34.35819291044956	7.634459772057651	4.516090462310302	3.200410597434174	0.3760444790509987	1.122446820176557	21.303738900920727	2.8227909621974066
16	3	12	12.407407407407407	31	24.71199086930862	Eumenorrheic	29	follicular	0	238.8834251705699	40.30466515685785	9.487734161586662	10.836798485600276	3.200410597434174	0.3339110972492267	1.2472040350504439	22.70800596236968	3.5047393103362885
16	3	13	13.444444444444443	31	24.71199086930862	Eumenorrheic	29	peri-ovulatory	0	130.67489710282467	26.80935067173411	11.469630398153848	43.183436915105716	3.200410597434174	0.3774039428359964	1.2677876996736028	18.269227524271507	4.523572477846684
16	3	14	14.481481481481481	31	24.71199086930862	Eumenorrheic	29	peri-ovulatory	1	28.9654640792305	26.551867474530777	9.466956123102678	52.16571775045762	3.200410597434174	0.316132618244039	1.1795763131063188	14.229304928693331	4.574705564678792
16	3	15	15.518518518518517	31	24.71199086930862	Eumenorrheic	29	luteal	0	0.0	27.638756931547796	9.837749917464922	15.369039686731531	3.200410597434174	0.3367235531489624	1.1063012807692252	12.975365018139291	3.577446758298589
16	3	16	16.555555555555557	31	24.71199086930862	Eumenorrheic	29	luteal	0	20.40080551301551	20.0	7.394249160787678	3.7983091035780214	3.200410597434174	0.3355319530117549	1.0851906103685036	12.808338836663989	2.850014144519108
16	3	17	17.59259259259259	31	24.71199086930862	Eumenorrheic	29	luteal	0	43.89983695773644	31.954603656057365	9.694499035624741	5.17524026181535	3.200410597434174	0.2901424789257385	1.0264031808830272	12.798204666437774	2.6558005029703025
16	3	18	18.62962962962963	31	24.71199086930862	Eumenorrheic	29	luteal	0	37.936127060260034	29.229096206373136	9.363082734233688	0.0	3.200410597434174	0.2986125942211895	1.0223557893847544	12.797918310114838	2.6332067805089703
16	3	19	19.666666666666664	31	24.71199086930862	Eumenorrheic	29	luteal	0	98.41019713058084	30.332516375325962	9.722258305398935	10.275723455442924	3.200410597434174	0.29708141740894417	1.0296606310018626	12.79791450622748	2.6320031725838793
16	3	20	20.703703703703702	31	24.71199086930862	Eumenorrheic	29	luteal	0	165.69344402827275	37.889962984402075	7.6945798090096735	1.1199351172736653	3.200410597434174	0.29417390667922677	1.0200518713390043	12.79791448237177	2.631973247011658
16	3	21	21.74074074074074	31	24.71199086930862	Eumenorrheic	29	luteal	0	122.37297463015679	35.24517811744681	9.659383020767319	11.33324227791213	3.200410597434174	0.259820059784474	0.9855073184840711	12.797914482301	2.6319728968874654
16	3	22	22.77777777777778	31	24.71199086930862	Eumenorrheic	29	luteal	0	87.60350421815194	45.22339313335095	7.656764579779355	5.132028065257495	3.200410597434174	0.25057993466065626	1.0175395977414567	12.7979144823009	2.6319728949526544
16	3	23	23.814814814814813	31	24.71199086930862	Eumenorrheic	29	luteal	0	40.42803605511067	51.39864088986493	9.106872518913272	3.246616965160432	3.200410597434174	0.27257663385955877	1.0299110515986687	12.7979144823009	2.6319728949475953
16	3	24	24.85185185185185	31	24.71199086930862	Eumenorrheic	29	luteal	0	12.53331271095901	57.678790748249924	8.814062280269292	8.069237339992306	3.200410597434174	0.3441018316204277	1.014667715490649	12.7979144823009	2.631972894947589
16	3	25	25.888888888888886	31	24.71199086930862	Eumenorrheic	29	luteal	0	15.753946749972295	57.51307195075626	9.14013239817683	0.0	3.200410597434174	0.3218057204744943	1.0133665288758045	12.7979144823009	2.631972894947589
16	3	26	26.925925925925927	31	24.71199086930862	Eumenorrheic	29	luteal	0	15.591896233820089	56.16906997685579	10.045033624828212	5.326920255832176	3.200410597434174	0.35933007430100083	1.05351868286292	12.7979144823009	2.631972894947589
16	3	27	27.962962962962962	31	24.71199086930862	Eumenorrheic	29	luteal	0	14.248526291931165	67.2992797225019	7.3128581385436675	6.66741541388491	3.200410597434174	0.29695377531178835	1.0440155074509703	12.7979144823009	2.631972894947589
16	3	28	29.0	31	24.71199086930862	Eumenorrheic	29	luteal	0	11.443221051929356	59.30350545052542	7.450381436055914	7.193834595455632	3.200410597434174	0.31841649670743755	0.9705432633979627	12.7979144823009	2.631972894947589
17	1	1	1.0	36	22.94405968599441	Eumenorrheic	24	follicular	0	8.335963622286368	50.293701154289224	8.435792440927045	2.9246874326993684	2.356740880521775	0.3376253074965065	1.1039251138897477	8.091166805207502	2.3914300274093288
17	1	2	1.8518518518518519	36	22.94405968599441	Eumenorrheic	24	follicular	0	30.192591543966806	53.40934767605556	8.355593344773489	5.851235127902082	2.356740880521775	0.3755878930046688	1.096931633841765	8.0911668772259	2.3914300274097857
17	1	3	2.7037037037037037	36	22.94405968599441	Eumenorrheic	24	follicular	0	19.00632820052266	60.6566898832734	7.942664543902177	5.459261266869344	2.356740880521775	0.36303012892141373	1.1175277081174932	8.091170953387476	2.3914300274892426
17	1	4	3.5555555555555554	36	22.94405968599441	Eumenorrheic	24	follicular	0	14.247360235410337	59.51164015215541	8.099485475933319	4.612832169379748	2.356740880521775	0.4025080129773778	1.0875880849762458	8.091309678601053	2.3914300358161533
17	1	5	4.407407407407407	36	22.94405968599441	Eumenorrheic	24	follicular	0	10.21223289245367	54.193773977351555	7.1470822682282025	3.794309437986369	2.356740880521775	0.32512400446435785	1.116254827827994	8.094139273429164	2.39143056170286
17	1	6	5.259259259259259	36	22.94405968599441	Eumenorrheic	24	follicular	0	23.19191057525579	48.45040188385195	7.213803763144014	3.9514680397001785	2.356740880521775	0.3766090747605395	1.0928988966038702	8.128528729169554	2.3914505426237365
17	1	7	6.111111111111111	36	22.94405968599441	Eumenorrheic	24	follicular	0	25.606635356074815	38.69643486554952	5.939138127370721	4.4144617016680865	2.356740880521775	0.422114890867887	1.111263407306909	8.374886463960008	2.391905932645608
17	1	8	6.962962962962963	36	22.94405968599441	Eumenorrheic	24	follicular	0	63.67567391067979	44.474099021248165	5.527592323429246	8.766402010281674	2.356740880521775	0.4090826460131167	1.137936336312404	9.392827824196296	2.398099833176705
17	1	9	7.814814814814815	36	22.94405968599441	Eumenorrheic	24	follicular	0	178.8453532355	38.01419755629313	5.413299945093942	5.638297056075738	2.356740880521775	0.40128058709977643	1.1865492621291065	11.699068115060609	2.447904758442225
17	1	10	8.666666666666666	36	22.94405968599441	Eumenorrheic	24	follicular	0	278.2460602903088	40.294091166088215	6.338780871449741	4.1420719456125905	2.356740880521775	0.34847091561068855	1.2803931578545131	14.132874087650263	2.680327296239405
17	1	11	9.518518518518517	36	22.94405968599441	Eumenorrheic	24	follicular	0	252.59011760955443	36.62911882569986	6.334070867221149	11.046043313335069	2.356740880521775	0.39255999458483304	1.3312715337799657	14.20358403735824	3.2842851233512373
17	1	12	10.37037037037037	36	22.94405968599441	Eumenorrheic	24	peri-ovulatory	0	155.27572864284127	29.602078230446715	7.024405439782696	33.95397092992629	2.356740880521775	0.36789374300569894	1.2986639319031283	11.827233180337299	4.058549820938325
17	1	13	11.222222222222221	36	22.94405968599441	Eumenorrheic	24	peri-ovulatory	1	62.8454795242705	30.223614791910286	8.729957591026533	55.68047956242403	2.356740880521775	0.34276845871196837	1.3317260094265526	9.470802606613226	4.27204943954753
17	1	14	12.074074074074073	36	22.94405968599441	Eumenorrheic	24	luteal	0	26.16195030607039	29.27661388800012	7.050196594324489	17.002424342399006	2.356740880521775	0.3530015647052398	1.1942388072974783	8.398962547574572	3.673120931155511
17	1	15	12.925925925925926	36	22.94405968599441	Eumenorrheic	24	luteal	0	27.998719605563842	28.748719568222484	7.127604686261456	10.475105748855118	2.356740880521775	0.36825626754107976	1.1220368131232519	8.132653518968855	2.919162684745951
17	1	16	13.777777777777779	36	22.94405968599441	Eumenorrheic	24	luteal	0	5.491880509029425	29.631656565460542	7.3286234607077	6.421757910764279	2.356740880521775	0.34358611003459977	1.084917481145493	8.09454514756414	2.5227083197672013
17	1	17	14.62962962962963	36	22.94405968599441	Eumenorrheic	24	luteal	0	26.076656742270128	21.298184698427665	6.207221030075417	6.813835822327165	2.356740880521775	0.34274689428385346	1.0890581654382492	8.091333010456975	2.4111597122609565
17	1	18	15.481481481481483	36	22.94405968599441	Eumenorrheic	24	luteal	0	68.69002374596226	25.736488169239074	7.47399972008723	2.4624655436625704	2.356740880521775	0.3429337421259864	1.074944939776321	8.091171744561999	2.393221440147985
17	1	19	16.333333333333332	36	22.94405968599441	Eumenorrheic	24	luteal	0	124.76046972152184	34.03780622891337	6.236853100683033	5.995153474212754	2.356740880521775	0.32626411152152635	1.0921705373800987	8.091166893146994	2.391528297068256
17	1	20	17.185185185185187	36	22.94405968599441	Eumenorrheic	24	luteal	0	138.67304744724302	38.36658009949763	5.2871260616618185	6.0310742151691485	2.356740880521775	0.28625246769515883	1.132933001387345	8.091166805398395	2.3914332842125554
17	1	21	18.037037037037035	36	22.94405968599441	Eumenorrheic	24	luteal	0	105.85493063537271	40.18602077854071	7.869247739278388	5.72258273119757	2.356740880521775	0.2817563206941625	1.1064549789770286	8.09116680444228	2.3914300926189775
17	1	22	18.88888888888889	36	22.94405968599441	Eumenorrheic	24	luteal	0	52.07556461074328	43.151780529637236	7.411450899463943	2.9455784539254233	2.356740880521775	0.32881033348918254	1.0787749826279582	8.091166804435996	2.3914300281981515
17	1	23	19.74074074074074	36	22.94405968599441	Eumenorrheic	24	luteal	0	32.21315245327206	41.939513083312946	6.25688723352337	5.609722473922301	2.356740880521775	0.28418548519396075	1.1454366607775575	8.091166804435971	2.391430027415092
17	1	24	20.59259259259259	36	22.94405968599441	Eumenorrheic	24	luteal	0	19.931849277501204	52.41977177835272	5.464011540443645	9.056962307586804	2.356740880521775	0.32855923669653536	1.0877119074163242	8.091166804435971	2.3914300274093523
17	1	25	21.444444444444443	36	22.94405968599441	Eumenorrheic	24	luteal	0	19.46986206454951	51.28172741116465	6.681944082629076	4.648113114583025	2.356740880521775	0.3253125694842153	1.0845947058060632	8.091166804435971	2.391430027409327
17	1	26	22.296296296296298	36	22.94405968599441	Eumenorrheic	24	luteal	0	16.97776015932391	59.23362833294895	7.079149810287843	5.155046524077871	2.356740880521775	0.2991386251648684	1.099706829031561	8.091166804435971	2.391430027409327
17	1	27	23.148148148148145	36	22.94405968599441	Eumenorrheic	24	luteal	0	16.535507892645654	56.45603952720347	6.364866360350346	4.990703219465339	2.356740880521775	0.3359698898476958	1.1285704530726206	8.091166804435971	2.391430027409327
17	1	28	24.0	36	22.94405968599441	Eumenorrheic	24	luteal	0	7.868632142303967	54.96416388509385	6.014917595402218	4.7910134062675445	2.356740880521775	0.31292617362919073	1.0808709513616135	8.091166804435971	2.391430027409327
17	2	1	1.0	36	22.94405968599441	Eumenorrheic	26	follicular	0	17.281529725778835	46.75989893815082	8.240566830812872	3.7446875211591366	2.356740880521775	0.30546686439345105	1.1051687406428785	8.091166804435971	2.391430027409327
17	2	2	1.9259259259259258	36	22.94405968599441	Eumenorrheic	26	follicular	0	17.419053346434104	45.99739830710322	8.910844513991671	6.491955509335167	2.356740880521775	0.3447648029824694	1.084487628682707	8.091166804435971	2.391430027409327
17	2	3	2.8518518518518516	36	22.94405968599441	Eumenorrheic	26	follicular	0	24.528735339590632	50.44282232187807	8.315499237720077	0.0	2.356740880521775	0.38452247937330497	1.0902157070577068	8.091166804436122	2.391430027409327
17	2	4	3.7777777777777777	36	22.94405968599441	Eumenorrheic	26	follicular	0	6.057650116910762	54.59816125697538	5.964977398874513	6.194152204860661	2.356740880521775	0.3437517629872607	1.095628728232893	8.091166804486546	2.3914300274093274
17	2	5	4.703703703703703	36	22.94405968599441	Eumenorrheic	26	follicular	0	16.504801373753057	50.48988442243767	6.81125172370014	5.152983939666013	2.356740880521775	0.3733046902154627	1.070512100560504	8.091166813796393	2.391430027409505
17	2	6	5.62962962962963	36	22.94405968599441	Eumenorrheic	26	follicular	0	23.956618157365853	52.99376326616495	6.300857188824958	3.676181266889488	2.356740880521775	0.3982209730666552	1.1170657142471585	8.0911677596252	2.3914300274613822
17	2	7	6.555555555555555	36	22.94405968599441	Eumenorrheic	26	follicular	0	3.843226317691201	38.99509899887624	6.273326026484153	7.324282296848434	2.356740880521775	0.41373503594772465	1.1029535445340561	8.091220546664497	2.3914300358161533
17	2	8	7.481481481481481	36	22.94405968599441	Eumenorrheic	26	follicular	0	21.264495750235497	37.4443362055388	7.172698909425771	3.9324633212579223	2.356740880521775	0.39735188744674	1.0878747396169381	8.092833952622389	2.39143077597977
17	2	9	8.407407407407407	36	22.94405968599441	Eumenorrheic	26	follicular	0	3.0532897131958414	36.12070250722405	5.5843308314674704	7.38085984556837	2.356740880521775	0.38448361310239776	1.1022032613719992	8.119681255539604	2.391466778105721
17	2	10	9.333333333333332	36	22.94405968599441	Eumenorrheic	26	follicular	0	15.566542177781976	43.307778772438986	6.722499550071623	4.522701140968023	2.356740880521775	0.36138030531351295	1.10434946879378	8.360065135146575	2.3924248158940844
17	2	11	10.25925925925926	36	22.94405968599441	Eumenorrheic	26	follicular	0	68.86231938214982	40.837883875505995	5.46823192825038	5.104319378086226	2.356740880521775	0.35617547689339246	1.1609480971966262	9.489283671258516	2.4062766683164205
17	2	12	11.185185185185185	36	22.94405968599441	Eumenorrheic	26	follicular	0	174.69498601639216	27.873535610967213	5.415167340452847	3.3688734554223707	2.356740880521775	0.3589512471436315	1.2043379064613897	12.09919827179784	2.513598160740675
17	2	13	12.11111111111111	36	22.94405968599441	Eumenorrheic	26	follicular	0	304.8527419900059	29.531395599336946	5.523881388365565	8.940063066241754	2.356740880521775	0.3603704525077954	1.280391972841984	14.426231416695378	2.9456982119153676
17	2	14	13.037037037037036	36	22.94405968599441	Eumenorrheic	26	peri-ovulatory	0	236.29367714573655	27.291649180318654	6.943440241940738	22.455905839853358	2.356740880521775	0.3256779664136016	1.3345517276926608	13.611982555114388	3.7779120453047526
17	2	15	13.962962962962962	36	22.94405968599441	Eumenorrheic	26	peri-ovulatory	1	108.19461814275934	33.20705997558226	7.095582788595559	48.56037197769888	2.356740880521775	0.3471511673951322	1.3159600887852663	10.743864357623865	4.303663037067492
17	2	16	14.88888888888889	36	22.94405968599441	Eumenorrheic	26	peri-ovulatory	0	27.73418314364665	39.142091006749695	6.412902325222089	26.89081951562183	2.356740880521775	0.32109892507624194	1.2241719171914398	8.793922701816449	3.845548056166562
17	2	17	15.814814814814813	36	22.94405968599441	Eumenorrheic	26	luteal	0	4.692255519277554	36.38474159737437	5.906168844119463	8.129309033641757	2.356740880521775	0.31023524850708317	1.156944717223349	8.193815524723853	3.001094356844294
17	2	18	16.74074074074074	36	22.94405968599441	Eumenorrheic	26	luteal	0	11.45252393275611	39.174259674267375	6.552810507371756	3.3820754639119617	2.356740880521775	0.23145483553463178	1.1173046044479493	8.099433555475887	2.5323635123987014
17	2	19	17.666666666666664	36	22.94405968599441	Eumenorrheic	26	luteal	0	6.212954986551561	30.593606740191152	7.275830262871462	8.707576125922795	2.356740880521775	0.2943604981814488	1.1252699393395982	8.091533874068096	2.4093926553846643
17	2	20	18.59259259259259	36	22.94405968599441	Eumenorrheic	26	luteal	0	13.949355276480429	34.00499110332354	5.9623429242469665	8.053344996574912	2.356740880521775	0.2742121113902963	1.102928053904925	8.09117579101366	2.392692313620005
17	2	21	19.51851851851852	36	22.94405968599441	Eumenorrheic	26	luteal	0	53.75448834169185	38.55030505247048	6.1779926880747755	2.987409204712934	2.356740880521775	0.2880083144294242	1.0889008965925253	8.091166925739236	2.391478935203888
17	2	22	20.444444444444446	36	22.94405968599441	Eumenorrheic	26	luteal	0	89.91593761767732	41.509279440998775	6.080987707272644	4.198140852758669	2.356740880521775	0.3082009552699869	1.132958510923057	8.091166805338753	2.3914310722031566
17	2	23	21.37037037037037	36	22.94405968599441	Eumenorrheic	26	luteal	0	133.3797972261737	60.601276096853084	7.317358974550661	4.5289410555927905	2.356740880521775	0.2609780935933705	1.0910037193037567	8.091166804439675	2.391430039715284
17	2	24	22.296296296296298	36	22.94405968599441	Eumenorrheic	26	luteal	0	97.8795034365206	44.67694377461352	5.527404639368333	3.812988232970662	2.356740880521775	0.275942483668645	1.1026106231016881	8.09116680443598	2.3914300274892426
17	2	25	23.22222222222222	36	22.94405968599441	Eumenorrheic	26	luteal	0	59.000260005483916	47.945993483272666	6.588900598910661	8.55451011707558	2.356740880521775	0.3196966592920662	1.0737616412786477	8.091166804435971	2.391430027409613
17	2	26	24.14814814814815	36	22.94405968599441	Eumenorrheic	26	luteal	0	24.104729880969025	52.48495495037579	5.424033746346525	5.877864636744057	2.356740880521775	0.31585853354287596	1.1119160614250319	8.091166804435971	2.3914300274093274
17	2	27	25.074074074074073	36	22.94405968599441	Eumenorrheic	26	luteal	0	5.633690072918993	49.606676974011044	5.797211181708007	7.393343799666756	2.356740880521775	0.2977159351830874	1.0965166797838275	8.091166804435971	2.391430027409327
17	2	28	26.0	36	22.94405968599441	Eumenorrheic	26	luteal	0	3.1790884929731416	52.237571053890036	6.0183784912588365	1.3128107267565134	2.356740880521775	0.3711608245269277	1.1203219465952277	8.091166804435971	2.391430027409327
17	3	1	1.0	36	22.94405968599441	Eumenorrheic	26	follicular	0	9.829863359987026	62.453390525366416	6.048087818305251	4.200468856338219	2.356740880521775	0.4140771620279874	1.08161989924315	8.091166804435971	2.391430027409327
17	3	2	1.9259259259259258	36	22.94405968599441	Eumenorrheic	26	follicular	0	10.582592932313599	53.800529621175876	9.33233857532214	6.979703748739255	2.356740880521775	0.33783816374551456	1.0827274479797053	8.091166804435971	2.391430027409327
17	3	3	2.8518518518518516	36	22.94405968599441	Eumenorrheic	26	follicular	0	14.157480504398151	60.24743640759779	8.299527535475164	8.19517964897671	2.356740880521775	0.36712475904244724	1.0941315750018827	8.091166804436124	2.391430027409327
17	3	4	3.7777777777777777	36	22.94405968599441	Eumenorrheic	26	follicular	0	25.864322737954488	58.601101262437695	6.682751909031774	5.696195051353887	2.356740880521775	0.4007745404904077	1.100212093350845	8.091166804487116	2.3914300274093274
17	3	5	4.703703703703703	36	22.94405968599441	Eumenorrheic	26	follicular	0	20.532188763641866	47.692870465146804	6.312081281255411	3.308897144486627	2.356740880521775	0.4089533675047724	1.0861146258778949	8.091166813890561	2.391430027409505
17	3	6	5.62962962962963	36	22.94405968599441	Eumenorrheic	26	follicular	0	0.0	46.049264739427315	5.941811978045935	5.2853429100279925	2.356740880521775	0.3902084077367904	1.085395230349242	8.091167768067098	2.3914300274613822
17	3	7	6.555555555555555	36	22.94405968599441	Eumenorrheic	26	follicular	0	13.361413035749248	51.1983893513648	5.398914341058039	2.456644236882345	2.356740880521775	0.38559009870217764	1.1043757587233012	8.091220956034753	2.3914300358161533
17	3	8	7.481481481481481	36	22.94405968599441	Eumenorrheic	26	follicular	0	14.96234032390026	45.96780533853967	5.880776426849997	3.438401679778632	2.356740880521775	0.3927728653944187	1.0746766517603805	8.092844619252329	2.39143077597977
17	3	9	8.407407407407407	36	22.94405968599441	Eumenorrheic	26	follicular	0	12.87750600822852	44.75876613164231	5.55980586268752	5.569073587737516	2.356740880521775	0.40562251486148915	1.1227573929144528	8.119828972995462	2.391466778105721
17	3	10	9.333333333333332	36	22.94405968599441	Eumenorrheic	26	follicular	0	8.829109839991068	46.76692981740137	5.718649772077617	4.576989490658201	2.356740880521775	0.37616273890256596	1.1442392902009586	8.361131109322812	2.3924248158940844
17	3	11	10.25925925925926	36	22.94405968599441	Eumenorrheic	26	follicular	0	60.164698139255165	33.18075854757472	7.2657374854535846	3.7169111932066876	2.356740880521775	0.3679674802027644	1.1874057920939605	9.493127772393317	2.4062766683164205
17	3	12	11.185185185185185	36	22.94405968599441	Eumenorrheic	26	follicular	0	175.3267909985424	28.120622639234583	4.8755093206145546	2.2172829595608836	2.356740880521775	0.34531162522467473	1.1821535524810776	12.105355457393607	2.513598160740675
17	3	13	12.11111111111111	36	22.94405968599441	Eumenorrheic	26	follicular	0	304.74188908150205	36.27216328085636	5.963826352474419	7.4474461999810035	2.356740880521775	0.34353047894415656	1.3044809238736395	14.428286555567487	2.9456982119153676
17	3	14	13.037037037037036	36	22.94405968599441	Eumenorrheic	26	peri-ovulatory	0	246.83883843120057	33.9902650360264	5.255065288659191	15.26436580134589	2.356740880521775	0.35341152649511576	1.3231197852300347	13.607091488834376	3.7779120453047526
17	3	15	13.962962962962962	36	22.94405968599441	Eumenorrheic	26	peri-ovulatory	1	98.7950241076732	28.630980475568695	7.3162699659447625	51.33290255319278	2.356740880521775	0.29594886622001204	1.3066003718017065	10.73830747060027	4.303663037067492
17	3	16	14.88888888888889	36	22.94405968599441	Eumenorrheic	26	peri-ovulatory	0	12.534737112631074	26.130874671854635	6.130105197885005	25.741448950728053	2.356740880521775	0.3457450646319721	1.2307243338540215	8.791602048835866	3.845548056166562
17	3	17	15.814814814814813	36	22.94405968599441	Eumenorrheic	26	luteal	0	21.32845111765268	24.914945892483203	6.092511137939585	10.207786116705213	2.356740880521775	0.28064556716477734	1.185497912949444	8.193352767002267	3.001094356844294
17	3	18	16.74074074074074	36	22.94405968599441	Eumenorrheic	26	luteal	0	13.25387211273436	36.56815854987451	6.719158637874408	9.324563531951117	2.356740880521775	0.2797605310254242	1.0786977657194652	8.09938633033767	2.5323635123987014
17	3	19	17.666666666666664	36	22.94405968599441	Eumenorrheic	26	luteal	0	11.14439782406808	28.82188986958719	5.521937093169185	4.728885120223061	2.356740880521775	0.337623369714989	1.136253899164067	8.091531335526755	2.4093926553846643
17	3	20	18.59259259259259	36	22.94405968599441	Eumenorrheic	26	luteal	0	21.54330900218114	35.09933956030665	6.659545478107594	6.4128501581357416	2.356740880521775	0.28823171410961707	1.0951031576267753	8.091175718067156	2.392692313620005
17	3	21	19.51851851851852	36	22.94405968599441	Eumenorrheic	26	luteal	0	89.42585303005518	37.35063760269558	7.341732173453796	7.178106905082642	2.356740880521775	0.2679324617289321	1.1118238166456635	8.091166924609006	2.391478935203888
17	3	22	20.444444444444446	36	22.94405968599441	Eumenorrheic	26	luteal	0	125.94873082177901	40.17060428259891	5.534966199431216	5.456830214561331	2.356740880521775	0.2782867157516862	1.0786154324606543	8.091166805329259	2.3914310722031566
17	3	23	21.37037037037037	36	22.94405968599441	Eumenorrheic	26	luteal	0	116.55299663813265	43.71607586113627	7.188404530096767	8.884012151925141	2.356740880521775	0.2922626720646245	1.0849042075339559	8.091166804439633	2.391430039715284
17	3	24	22.296296296296298	36	22.94405968599441	Eumenorrheic	26	luteal	0	58.28415101697489	42.678010012366535	4.8047422367406805	6.3745813526039425	2.356740880521775	0.2855579797431043	1.0976771694854224	8.09116680443598	2.3914300274892426
17	3	25	23.22222222222222	36	22.94405968599441	Eumenorrheic	26	luteal	0	30.290668059460025	51.685977145728934	6.4615559601257475	7.206456019014052	2.356740880521775	0.2762170048689625	1.1009191320244223	8.091166804435971	2.391430027409613
17	3	26	24.14814814814815	36	22.94405968599441	Eumenorrheic	26	luteal	0	25.872778994299033	49.91657522393077	7.96823095256102	2.332046385759849	2.356740880521775	0.33849578942629627	1.0580413850508246	8.091166804435971	2.3914300274093274
17	3	27	25.074074074074073	36	22.94405968599441	Eumenorrheic	26	luteal	0	13.979273747562996	54.84256357546726	6.264092611265999	4.8785544535420176	2.356740880521775	0.3158640564428007	1.111813724884374	8.091166804435971	2.391430027409327
17	3	28	26.0	36	22.94405968599441	Eumenorrheic	26	luteal	0	21.327857824571932	51.81805973672469	4.596340839897906	4.6269571297613625	2.356740880521775	0.32010576642460375	1.0819212438031205	8.091166804435971	2.391430027409327
18	1	1	1.0	24	21.912868902184133	Eumenorrheic	32	follicular	0	10.184801646573357	52.43062821953327	10.30517305908004	9.97349604204091	2.8645032211499	0.44925615292395904	1.0271137171946838	10.101243221816482	1.7159881164236135
18	1	2	2.148148148148148	24	21.912868902184133	Eumenorrheic	32	follicular	0	18.028859517879294	47.70804280492235	10.766950786900269	8.54737890115404	2.8645032211499	0.4965155980396402	1.0311086443686772	10.101243221816482	1.7159881164236135
18	1	3	3.2962962962962963	24	21.912868902184133	Eumenorrheic	32	follicular	0	0.0	43.78772310253756	9.387043105166756	6.887410111739319	2.8645032211499	0.5348733012735969	1.044135665944922	10.101243221816482	1.7159881164236135
18	1	4	4.444444444444445	24	21.912868902184133	Eumenorrheic	32	follicular	0	9.064334268629654	44.09864561160938	8.83190126674953	6.853395367074217	2.8645032211499	0.5326436414270374	1.0284739957860858	10.101243221816498	1.7159881164236135
18	1	5	5.592592592592593	24	21.912868902184133	Eumenorrheic	32	follicular	0	10.856107783973036	49.06010820059143	7.154547281516615	11.375966005084644	2.8645032211499	0.5467927385598015	1.0519120418549994	10.101243221843596	1.7159881164236135
18	1	6	6.7407407407407405	24	21.912868902184133	Eumenorrheic	32	follicular	0	15.746565600756016	42.64933467144803	8.520380067420033	7.979861047394934	2.8645032211499	0.528773386669	1.0211202116589941	10.101243239803402	1.7159881164237754
18	1	7	7.888888888888888	24	21.912868902184133	Eumenorrheic	32	follicular	0	18.709694707241496	36.65034843016389	7.66585928912969	7.841376296169645	2.8645032211499	0.53807061961559	1.0358822523563023	10.10124799874906	1.715988116588305
18	1	8	9.037037037037036	24	21.912868902184133	Eumenorrheic	32	follicular	0	14.180726040974507	40.94214615215051	8.219896495010673	10.305052041449333	2.8645032211499	0.48197646719980664	1.0543938676465827	10.101751109512538	1.715988183496999
18	1	9	10.185185185185185	24	21.912868902184133	Eumenorrheic	32	follicular	0	0.0	33.893310468810576	7.388673793888972	8.994380077894313	2.8645032211499	0.5387653668432636	1.0246923480367511	10.12286107403403	1.7159990523518491
18	1	10	11.333333333333332	24	21.912868902184133	Eumenorrheic	32	follicular	0	18.78030653124639	31.3055395858642	8.456684713303463	7.306131823552394	2.8645032211499	0.4954596626138512	1.0718745592142864	10.469612723850888	1.716701934180618
18	1	11	12.481481481481481	24	21.912868902184133	Eumenorrheic	32	follicular	0	100.7809087558669	38.7857263953847	6.850286032960916	5.901794267510928	2.8645032211499	0.49168210315015587	1.1098822224741585	12.61417710386599	1.7346409714411604
18	1	12	13.62962962962963	24	21.912868902184133	Eumenorrheic	32	follicular	0	246.15404909145101	20.65942241318272	8.044047171038633	10.875858318562878	2.8645032211499	0.5003811923176641	1.185518518503627	16.964096728375214	1.9111205916459135
18	1	13	14.777777777777777	24	21.912868902184133	Eumenorrheic	32	follicular	0	290.0745608780078	32.362407809566605	8.068222498926367	23.155448248289176	2.8645032211499	0.41120793993214316	1.2819888831358845	17.6045839246624	2.5332101437929135
18	1	14	15.925925925925926	24	21.912868902184133	Eumenorrheic	32	peri-ovulatory	1	128.7042041080583	29.28836053405737	8.038270183731747	78.18779275114603	2.8645032211499	0.45014748197121957	1.237156709752766	13.38545290071628	3.0861656625940426
18	1	15	17.074074074074073	24	21.912868902184133	Eumenorrheic	32	luteal	0	41.865935952707886	27.272940156865193	5.858856484799162	27.12494733364711	2.8645032211499	0.457317017010895	1.139734268824413	10.676727360347927	2.6356748036980475
18	1	16	18.22222222222222	24	21.912868902184133	Eumenorrheic	32	luteal	0	9.137457061548137	33.39244287872717	7.980257153988829	6.621147109624767	2.8645032211499	0.4244121604495971	1.072838938955656	10.141613534313718	1.9631202538560786
18	1	17	19.37037037037037	24	21.912868902184133	Eumenorrheic	32	luteal	0	13.414758826405677	31.730969205426813	7.791047564865776	9.119951441302938	2.8645032211499	0.4548574988840805	1.0328815630638069	10.102376971387866	1.7425736157972096
18	1	18	20.51851851851852	24	21.912868902184133	Eumenorrheic	32	luteal	0	42.084872205563464	32.18948809260036	8.005122039144561	9.99307998662847	2.8645032211499	0.4318863142038593	1.0416870892805918	10.101255968536075	1.7171330668706153
18	1	19	21.666666666666664	24	21.912868902184133	Eumenorrheic	32	luteal	0	91.93256914261057	35.072193059308105	8.115743749772545	8.35191818471999	2.8645032211499	0.3824294163232141	1.0366074178541644	10.101243279189276	1.7160078567728272
18	1	20	22.814814814814817	24	21.912868902184133	Eumenorrheic	32	luteal	0	106.1623682061463	36.085801885815115	8.57225956285064	4.798143918921253	2.8645032211499	0.3806445222850846	1.0127486059148665	10.101243221919862	1.7159882526776078
18	1	21	23.962962962962962	24	21.912868902184133	Eumenorrheic	32	luteal	0	31.511717631639065	32.51073332908237	7.467154049936179	8.525307341854404	2.8645032211499	0.4536958145742562	1.002276417761062	10.101243221816556	1.7159881168001176
18	1	22	25.11111111111111	24	21.912868902184133	Eumenorrheic	32	luteal	0	5.648536450974014	34.84015513713729	9.352846771984522	7.508343071138636	2.8645032211499	0.43569508082309444	0.9942867142486294	10.101243221816482	1.71598811642403
18	1	23	26.25925925925926	24	21.912868902184133	Eumenorrheic	32	luteal	0	17.557205259684892	38.43911838989578	8.759701622733575	7.997749000683888	2.8645032211499	0.46246535264011573	1.0107637245014	10.101243221816482	1.7159881164236135
18	1	24	27.40740740740741	24	21.912868902184133	Eumenorrheic	32	luteal	0	1.6877611269458566	41.37028232264503	8.58708897062345	8.435348027310077	2.8645032211499	0.44386533832695957	1.0389638131444474	10.101243221816482	1.7159881164236135
18	1	25	28.555555555555554	24	21.912868902184133	Eumenorrheic	32	luteal	0	29.753657970828158	43.17547304560075	7.257615968293416	9.569900804357074	2.8645032211499	0.4059000666829625	1.018256859681411	10.101243221816482	1.7159881164236135
18	1	26	29.703703703703702	24	21.912868902184133	Eumenorrheic	32	luteal	0	17.895523615668036	51.65832261179982	7.852053748283328	7.409377946338573	2.8645032211499	0.4646631899600881	1.040682710328437	10.101243221816482	1.7159881164236135
18	1	27	30.85185185185185	24	21.912868902184133	Eumenorrheic	32	luteal	0	0.0	43.81468103281763	7.439005469466566	7.110724195701498	2.8645032211499	0.4281130684448924	1.0158584964970014	10.101243221816482	1.7159881164236135
18	1	28	32.0	24	21.912868902184133	Eumenorrheic	32	luteal	0	22.897967376497302	50.44676165960186	7.145446907270389	10.32097711516486	2.8645032211499	0.40548904712153544	1.040757802249645	10.101243221816482	1.7159881164236135
18	2	1	1.0	24	21.912868902184133	Eumenorrheic	31	follicular	0	12.776293611810324	44.56767898052437	10.369772112749228	10.308556201962706	2.8645032211499	0.4972669550860573	1.0303269845358745	10.101243221816482	1.7159881164236135
18	2	2	2.111111111111111	24	21.912868902184133	Eumenorrheic	31	follicular	0	0.0	61.208372799306005	10.181215062038229	7.17018118618108	2.8645032211499	0.4975626915223371	1.0316294836868014	10.101243221816482	1.7159881164236135
18	2	3	3.2222222222222223	24	21.912868902184133	Eumenorrheic	31	follicular	0	11.267878179069001	55.724614910182396	10.969094168021268	7.198324946605921	2.8645032211499	0.5663020498710923	1.0270398788243211	10.101243221816482	1.7159881164236135
18	2	4	4.333333333333333	24	21.912868902184133	Eumenorrheic	31	follicular	0	24.20191645659314	49.86253314386518	7.606380529973127	9.469143187038725	2.8645032211499	0.5268333994364343	1.0523860994983845	10.101243221816482	1.7159881164236135
18	2	5	5.444444444444445	24	21.912868902184133	Eumenorrheic	31	follicular	0	25.81549774655879	49.6915475044457	7.4797536226561245	8.470790714449816	2.8645032211499	0.5001620724912109	1.0170154886086427	10.101243221818036	1.7159881164236135
18	2	6	6.555555555555555	24	21.912868902184133	Eumenorrheic	31	follicular	0	15.879517656739065	44.65328985615208	7.673761434169336	8.34743536324178	2.8645032211499	0.5004223374213372	1.0244246546460796	10.101243223026469	1.7159881164236623
18	2	7	7.666666666666666	24	21.912868902184133	Eumenorrheic	31	follicular	0	5.273721219543388	43.94856928271359	7.804294405075687	8.668041089245744	2.8645032211499	0.5678399751418275	1.0353768183713006	10.101243621263501	1.715988116469917
18	2	8	8.777777777777779	24	21.912868902184133	Eumenorrheic	31	follicular	0	17.517214034441167	34.44278371705291	7.579067656789486	9.645427416152307	2.8645032211499	0.5471250355146025	1.0262188003553618	10.101299171779878	1.7159881351293227
18	2	9	9.88888888888889	24	21.912868902184133	Eumenorrheic	31	follicular	0	9.555826264517659	37.08787950286976	8.192487927591086	11.707815414876302	2.8645032211499	0.547686371681848	1.0331937763089731	10.104568308033736	1.7159913226877066
18	2	10	11.0	24	21.912868902184133	Eumenorrheic	31	follicular	0	14.383383286955496	35.115889237589464	8.83811063175314	7.747744544634765	2.8645032211499	0.5068537987453092	1.0730624754013718	10.18508654740595	1.7162212940543933
18	2	11	12.11111111111111	24	21.912868902184133	Eumenorrheic	31	follicular	0	50.29130765061182	43.07840484244366	8.099474963995796	6.346944224950372	2.8645032211499	0.5461378366407789	1.1019832845194808	10.9982517301247	1.723183218513192
18	2	12	13.222222222222221	24	21.912868902184133	Eumenorrheic	31	follicular	0	155.51602536524857	32.0484519648683	8.54828293708199	8.361431216453452	2.8645032211499	0.5347210450328049	1.1685184164171944	14.17304952297739	1.8101878157869846
18	2	13	14.333333333333332	24	21.912868902184133	Eumenorrheic	31	follicular	0	272.81233098400196	32.72181485290088	6.842353796570165	10.685224547523271	2.8645032211499	0.5239882856915096	1.2476382694365244	17.943483400720453	2.2392565714537347
18	2	14	15.444444444444443	24	21.912868902184133	Eumenorrheic	31	peri-ovulatory	0	240.0541223215541	29.46226180341562	9.023866540889506	53.80822984521729	2.8645032211499	0.45210076917939623	1.2404299515260007	16.509732309275215	2.9492692081543654
18	2	15	16.555555555555557	24	21.912868902184133	Eumenorrheic	31	peri-ovulatory	0	120.26851999883277	25.093414996877286	8.034064966763191	58.232005180259996	2.8645032211499	0.4824144504285295	1.151488158434284	12.323189940128511	2.9492692081543654
18	2	16	17.666666666666668	24	21.912868902184133	Eumenorrheic	31	luteal	0	6.615303084420358	22.177780154183992	8.229523317409267	11.184062281332213	2.8645032211499	0.43801957258775137	1.0684771545115281	10.428112506797918	2.2392565714537347
18	2	17	18.77777777777778	24	21.912868902184133	Eumenorrheic	31	luteal	0	28.178345138978663	30.39161461254191	7.9021227534009135	6.022447294807162	2.8645032211499	0.41033534128642	1.0255919028045988	10.12164542492771	1.8101878157869846
18	2	18	19.88888888888889	24	21.912868902184133	Eumenorrheic	31	luteal	0	9.601237194691294	30.363999703684524	8.885776626550236	7.914847711521882	2.8645032211499	0.44083706167012215	1.0794072618862016	10.101783531189852	1.723183218513192
18	2	19	21.0	24	21.912868902184133	Eumenorrheic	31	luteal	0	22.14631597695692	31.18211471920025	7.103921307796357	6.00974214246401	2.8645032211499	0.42066221473166837	1.004294366914062	10.10124929295886	1.7162212940543933
18	2	20	22.11111111111111	24	21.912868902184133	Eumenorrheic	31	luteal	0	48.82991420622449	33.59161114096805	7.9446743024335715	12.097357158748151	2.8645032211499	0.4167597463365548	1.0419693976765962	10.101243250760632	1.7159913226877066
18	2	21	23.22222222222222	24	21.912868902184133	Eumenorrheic	31	luteal	0	107.25554886530762	34.64204324083392	8.023638769078374	5.551382741348707	2.8645032211499	0.4507489411285778	1.0456785291190256	10.101243221875029	1.7159881351293227
18	2	22	24.333333333333332	24	21.912868902184133	Eumenorrheic	31	luteal	0	87.26410285390094	35.19595092838681	7.668704737937595	9.513546370131069	2.8645032211499	0.4122557117461356	0.9943172832411866	10.101243221816532	1.715988116469917
18	2	23	25.444444444444443	24	21.912868902184133	Eumenorrheic	31	luteal	0	37.96696259707593	45.08764798843512	6.809430101573264	8.788076274471662	2.8645032211499	0.41946626235819706	1.0167431387939463	10.101243221816482	1.7159881164236623
18	2	24	26.555555555555557	24	21.912868902184133	Eumenorrheic	31	luteal	0	0.0	45.810133588037004	6.9363104104632285	8.976199279559054	2.8645032211499	0.389803659094264	1.0208933254401074	10.101243221816482	1.7159881164236135
18	2	25	27.666666666666664	24	21.912868902184133	Eumenorrheic	31	luteal	0	18.77567360048385	43.1742817329338	8.972478474397887	11.097304119099551	2.8645032211499	0.360793742198941	1.0112476835320252	10.101243221816482	1.7159881164236135
18	2	26	28.77777777777778	24	21.912868902184133	Eumenorrheic	31	luteal	0	9.860402641101885	46.82540257853442	7.373598709061427	8.28918658888877	2.8645032211499	0.46119168104411556	1.0126536131399673	10.101243221816482	1.7159881164236135
18	2	27	29.888888888888886	24	21.912868902184133	Eumenorrheic	31	luteal	0	8.456470864034499	45.2769315859584	7.245002180004343	8.791262714943995	2.8645032211499	0.4809819676410749	1.025854018711249	10.101243221816482	1.7159881164236135
18	2	28	31.0	24	21.912868902184133	Eumenorrheic	31	luteal	0	1.7950020382969942	45.56029536135602	7.6326783880822315	8.338040402312805	2.8645032211499	0.4637015038795884	1.0602937911595605	10.101243221816482	1.7159881164236135
18	3	1	1.0	24	21.912868902184133	Eumenorrheic	26	follicular	0	5.703905148455174	45.35616526035966	10.739741973881268	8.881583722529141	2.8645032211499	0.46283175111819425	1.0382974048406584	10.101243221981909	1.7159881164236146
18	3	2	1.9259259259259258	24	21.912868902184133	Eumenorrheic	26	follicular	0	23.327188127859188	40.9531125253587	10.02275788889465	6.9218670283885	2.8645032211499	0.5362091495354306	1.0136567773185545	10.101243249384515	1.7159881164241397
18	3	3	2.8518518518518516	24	21.912868902184133	Eumenorrheic	26	follicular	0	26.145344281790372	50.876779433357825	11.411110434615452	9.552394344078936	2.8645032211499	0.5758248662383549	1.0340202937065708	10.101245754822843	1.7159881165572306
18	3	4	3.7777777777777777	24	21.912868902184133	Eumenorrheic	26	follicular	0	6.3088568726033145	50.775300958279225	9.289755798708828	5.613555921832642	2.8645032211499	0.5284473984486584	1.0341693568964345	10.101371543205452	1.7159881351293227
18	3	5	4.703703703703703	24	21.912868902184133	Eumenorrheic	26	follicular	0	26.507216949219085	42.10531481838571	8.461701764922722	3.868093296662094	2.8645032211499	0.5443639797374878	1.0261168211903025	10.104827437218503	1.7159895602618698
18	3	6	5.62962962962963	24	21.912868902184133	Eumenorrheic	26	follicular	0	28.20909752381857	38.25325514344522	9.133055187613014	8.13378824705367	2.8645032211499	0.5277283006328525	1.020160494259366	10.156440978822571	1.7160495626461554
18	3	7	6.555555555555555	24	21.912868902184133	Eumenorrheic	26	follicular	0	19.672123130014423	41.384961927100136	7.5123461943915375	7.488470783849585	2.8645032211499	0.5459131923758279	1.0597772100859675	10.569928203507084	1.7174299134075817
18	3	8	7.481481481481481	24	21.912868902184133	Eumenorrheic	26	follicular	0	89.49754592910482	42.171882539936405	7.625792397122238	6.095504254482411	2.8645032211499	0.5089766068467176	1.0965840299927796	12.295426612260222	1.7346409714411604
18	3	9	8.407407407407407	24	21.912868902184133	Eumenorrheic	26	follicular	0	225.57337682998252	42.725525090574315	6.9344902709373395	6.567046715978595	2.8645032211499	0.5276693380258918	1.1726213362851305	15.764902095733298	1.8490393162108116
18	3	10	9.333333333333332	24	21.912868902184133	Eumenorrheic	26	follicular	0	303.7076159773652	30.702700659466196	8.184609195495655	10.632690644556176	2.8645032211499	0.5521380790555499	1.2528695546517044	18.161586360477305	2.2392565714537347
18	3	11	10.25925925925926	24	21.912868902184133	Eumenorrheic	26	peri-ovulatory	0	236.74919574156414	38.22700275668727	9.245332251935759	48.373096622803956	2.8645032211499	0.5169222086925271	1.2242838204716946	16.425977036001896	2.850639878976884
18	3	12	11.185185185185185	24	21.912868902184133	Eumenorrheic	26	peri-ovulatory	1	115.77309644809283	27.786972610161076	8.098280467681187	75.07510647401556	2.8645032211499	0.49119331764565216	1.1864933301553615	12.837540337057508	3.0725290668390293
18	3	13	12.11111111111111	24	21.912868902184133	Eumenorrheic	26	luteal	0	26.809921504256884	31.773111776673982	8.364612054200272	23.33840518613524	2.8645032211499	0.47559420668622426	1.146305667564563	10.753947608493418	2.610189841871705
18	3	14	13.037037037037036	24	21.912868902184133	Eumenorrheic	26	luteal	0	17.661825469422734	28.242852366387684	7.773081447595834	12.126765135218989	2.8645032211499	0.42741190496497394	1.068452090628085	10.187085668822222	2.040978400293228
18	3	15	13.962962962962962	24	21.912868902184133	Eumenorrheic	26	luteal	0	11.686903637861453	29.272021678149585	9.023034203065693	6.993669819634146	2.8645032211499	0.4783214591818525	1.052502119698953	10.107467943312866	1.7811115858710924
18	3	16	14.88888888888889	24	21.912868902184133	Eumenorrheic	26	luteal	0	19.63855562215444	28.065154990473296	8.654779178400164	7.926500394721761	2.8645032211499	0.4292086861562256	1.0095375467119603	10.101492090379402	1.723183218513192
18	3	17	15.814814814814813	24	21.912868902184133	Eumenorrheic	26	luteal	0	80.48534611362572	29.588384723595198	8.433140778259242	7.9392922742805565	2.8645032211499	0.41441153739971237	1.036377073274615	10.101248707773914	1.7164264135970968
18	3	18	16.74074074074074	24	21.912868902184133	Eumenorrheic	26	luteal	0	90.31530627607268	30.095077356314775	8.270371444813533	7.086298281268476	2.8645032211499	0.4233955595886901	1.0316671451566373	10.101243288492107	1.7160028372658414
18	3	19	17.666666666666664	24	21.912868902184133	Eumenorrheic	26	luteal	0	81.00970274072372	40.60559004430702	7.961060788548587	9.05096964322122	2.8645032211499	0.4955760305545523	0.992775350936792	10.101243222263282	1.7159883890255425
18	3	20	18.59259259259259	24	21.912868902184133	Eumenorrheic	26	luteal	0	22.53216820914715	33.31945996354449	7.7325439828970035	10.610559093876839	2.8645032211499	0.37668974957690626	1.0485796209525682	10.101243221818132	1.7159881192068973
18	3	21	19.51851851851852	24	21.912868902184133	Eumenorrheic	26	luteal	0	12.249031444787928	35.77200360853214	8.651152376614395	9.316596951702103	2.8645032211499	0.33282025314882735	1.0274083799106628	10.101243221816484	1.7159881164392816
18	3	22	20.444444444444446	24	21.912868902184133	Eumenorrheic	26	luteal	0	4.5518507412155955	32.39286878629772	7.535801174482184	10.707721768416173	2.8645032211499	0.39813290980093285	0.9826459789394825	10.101243221816482	1.7159881164236623
18	3	23	21.37037037037037	24	21.912868902184133	Eumenorrheic	26	luteal	0	19.625848302128006	39.64593515546899	8.244120582478413	5.9227125641551055	2.8645032211499	0.4416152420154258	0.992228110632639	10.101243221816482	1.7159881164236135
18	3	24	22.296296296296298	24	21.912868902184133	Eumenorrheic	26	luteal	0	22.14651505790235	41.4962121112467	9.534675180140777	7.630716821533742	2.8645032211499	0.4336579078593272	1.020150477921911	10.101243221816482	1.7159881164236135
18	3	25	23.22222222222222	24	21.912868902184133	Eumenorrheic	26	luteal	0	26.974182953889873	39.87906065796786	6.63978558944709	5.5198926056412	2.8645032211499	0.40188971896853865	1.0342839613513441	10.101243221816482	1.7159881164236135
18	3	26	24.14814814814815	24	21.912868902184133	Eumenorrheic	26	luteal	0	19.11345573572126	41.213838502365086	5.896598269924289	7.903573367606806	2.8645032211499	0.4193223608761096	1.025438612514741	10.101243221816482	1.7159881164236135
18	3	27	25.074074074074073	24	21.912868902184133	Eumenorrheic	26	luteal	0	21.74521232422699	57.04006197939249	8.962625876652542	8.882195068642	2.8645032211499	0.42143149679019043	1.0125424042296036	10.101243221816482	1.7159881164236135
18	3	28	26.0	24	21.912868902184133	Eumenorrheic	26	luteal	0	22.778569772877837	35.69599866247274	7.1459286413944545	9.112423303442501	2.8645032211499	0.4875576350096762	1.0139508959635704	10.101243221816482	1.7159881164236135
19	1	1	1.0	35	22.685209538685324	Eumenorrheic	26	follicular	0	30.88100073848257	48.154776926332886	12.812912818950812	6.354982401654212	2.6170889127505403	0.525758976982544	0.9800768289748059	8.99191581833799	2.7136755087441724
19	1	2	1.9259259259259258	35	22.685209538685324	Eumenorrheic	26	follicular	0	25.960751329830085	50.02439953815247	13.247762934062239	2.0731422089629814	2.6170889127505403	0.5235015641120174	1.0227941653908137	8.99191581833814	2.7136755087441724
19	1	3	2.8518518518518516	35	22.685209538685324	Eumenorrheic	26	follicular	0	25.03437318861232	48.98623844688677	12.751545146918417	3.9779828131486625	2.6170889127505403	0.519958695102034	1.0033559862689363	8.991915818388934	2.713675508744173
19	1	4	3.7777777777777777	35	22.685209538685324	Eumenorrheic	26	follicular	0	32.506307846808674	46.8790245310419	12.001345924327012	9.286868382293989	2.6170889127505403	0.5093197220222061	1.0090519742252753	8.991915827867036	2.713675508744497
19	1	5	4.703703703703703	35	22.685209538685324	Eumenorrheic	26	follicular	0	14.813944912140965	38.93626062003738	8.459929976749589	1.8934329929206757	2.6170889127505403	0.5739189186931627	1.0321468110673584	8.991916801091273	2.7136755088348568
19	1	6	5.62962962962963	35	22.685209538685324	Eumenorrheic	26	follicular	0	24.908868755281166	41.73553808264069	10.64368003842212	5.608519580761552	2.6170889127505403	0.5175340082511038	1.0362405990047237	8.99197170032712	2.7136755227083587
19	1	7	6.555555555555555	35	22.685209538685324	Eumenorrheic	26	follicular	0	9.834653374092094	35.77399928540351	9.261202887940359	4.323506481709589	2.6170889127505403	0.5112464145846509	1.0021534912206824	8.9936678077941	2.7136766943240955
19	1	8	7.481481481481481	35	22.685209538685324	Eumenorrheic	26	follicular	0	43.19405583213285	32.21683002883361	9.184816669059526	2.910409322481509	2.6170889127505403	0.568735142114021	1.0285854444796958	9.022200526880418	2.713731006869882
19	1	9	8.407407407407407	35	22.685209538685324	Eumenorrheic	26	follicular	0	37.720477198599	32.447555441465546	9.35838112400454	8.51760263315525	2.6170889127505403	0.5367965013359112	1.0247839868002164	9.280549884303383	2.7151078881722475
19	1	10	9.333333333333332	35	22.685209538685324	Eumenorrheic	26	follicular	0	37.513634589718166	32.60402289963575	7.929999237781665	7.816991215948713	2.6170889127505403	0.5296605316510171	1.0658853380851918	10.50863107299004	2.7340586029809546
19	1	11	10.25925925925926	35	22.685209538685324	Eumenorrheic	26	follicular	0	137.1808526097412	22.83891061533285	9.414155051866631	4.400863342822301	2.6170889127505403	0.493947933808785	1.0956051727484055	13.386247164023652	2.873599797640027
19	1	12	11.185185185185185	35	22.685209538685324	Eumenorrheic	26	follicular	0	297.92957491693073	21.01164640107498	7.424503911237542	6.709190652332302	2.6170889127505403	0.48050662384014076	1.1711188716244307	16.01153942273447	3.405492179263642
19	1	13	12.11111111111111	35	22.685209538685324	Eumenorrheic	26	peri-ovulatory	0	233.4880030676474	20.0	10.328352720135179	26.198792333649276	2.6170889127505403	0.42307796694057337	1.1803210682294543	15.174458582963707	4.36373611525777
19	1	14	13.037037037037036	35	22.685209538685324	Eumenorrheic	26	peri-ovulatory	1	64.09347167118541	20.578685616882378	10.647706565312632	39.27622987500558	2.6170889127505403	0.48874890227244194	1.150717635982416	11.994206311610213	4.883582144458303
19	1	15	13.962962962962962	35	22.685209538685324	Eumenorrheic	26	peri-ovulatory	0	19.585651937467738	21.50674376746222	9.713695080969638	11.038256174211629	2.6170889127505403	0.45848582086028955	1.0900808541360332	9.795757592095166	4.286986143867774
19	1	16	14.88888888888889	35	22.685209538685324	Eumenorrheic	26	luteal	0	22.239431149225883	20.0	9.359558379741884	4.311341727461805	2.6170889127505403	0.42932810437062063	1.0709562813292535	9.110580290280627	3.3426313972004023
19	1	17	15.814814814814813	35	22.685209538685324	Eumenorrheic	26	luteal	0	11.946700220718856	27.406937918867587	8.739767320533513	6.543961674692991	2.6170889127505403	0.47193737938427816	1.0052975884485564	9.001574172552372	2.852305812608601
19	1	18	16.74074074074074	35	22.685209538685324	Eumenorrheic	26	luteal	0	9.563382251520833	20.0	8.464330330207822	3.8104149731748382	2.6170889127505403	0.4442826870951411	1.0308799735230716	8.992349247197765	2.7305227362837314
19	1	19	17.666666666666664	35	22.685209538685324	Eumenorrheic	26	luteal	0	46.93630484256305	25.032595900383203	9.019238418066504	6.19928607754272	2.6170889127505403	0.4457120792986611	1.0224937206935403	8.991926542535417	2.714804345095864
19	1	20	18.59259259259259	35	22.685209538685324	Eumenorrheic	26	luteal	0	67.89491080956691	30.25427882152855	9.857519759580697	6.152528098533659	2.6170889127505403	0.5374653152939615	0.9887039221965801	8.991915964637897	2.7137172116012875
19	1	21	19.51851851851852	35	22.685209538685324	Eumenorrheic	26	luteal	0	107.74662189494066	22.08522122493462	8.876269004340084	2.938376910720918	2.6170889127505403	0.4441695373830588	1.0058561749557782	8.991915819438404	2.7136763581845718
19	1	22	20.444444444444446	35	22.685209538685324	Eumenorrheic	26	luteal	0	68.0593482039902	25.063255830758667	8.052001798981832	7.999543456034107	2.6170889127505403	0.42755628294655057	1.046425983795699	8.991915818342553	2.7136755182838193
19	1	23	21.37037037037037	35	22.685209538685324	Eumenorrheic	26	luteal	0	31.58267949613345	36.43706515997016	9.30393184750669	9.026656014487271	2.6170889127505403	0.47426014396709876	0.9857004624185028	8.991915818338	2.7136755088032425
19	1	24	22.296296296296298	35	22.685209538685324	Eumenorrheic	26	luteal	0	19.758542935511866	43.89572253514012	7.885428086247433	1.4058032816917945	2.6170889127505403	0.4581511155930617	1.0070831330696028	8.99191581833799	2.7136755087443745
19	1	25	23.22222222222222	35	22.685209538685324	Eumenorrheic	26	luteal	0	37.52350715075672	40.0637943972683	7.9618015937443944	7.219589553912567	2.6170889127505403	0.46831671083101467	0.9950486461491346	8.99191581833799	2.713675508744173
19	1	26	24.14814814814815	35	22.685209538685324	Eumenorrheic	26	luteal	0	24.620714153122822	38.080739481416074	9.147492727583018	3.334727517988868	2.6170889127505403	0.47879877614632854	1.0272023176776122	8.99191581833799	2.7136755087441724
19	1	27	25.074074074074073	35	22.685209538685324	Eumenorrheic	26	luteal	0	19.493423179208833	55.784279096568355	7.833775280507113	1.397333465325092	2.6170889127505403	0.4743781182812935	1.0264881599556208	8.99191581833799	2.7136755087441724
19	1	28	26.0	35	22.685209538685324	Eumenorrheic	26	luteal	0	29.716881407234897	45.461053378179145	8.743486613243022	5.960308993648837	2.6170889127505403	0.5114101236876735	0.9924860051390855	8.99191581833799	2.7136755087441724
19	2	1	1.0	35	22.685209538685324	Eumenorrheic	31	follicular	0	15.594540439175084	46.890092796852244	11.754829162201966	7.943281208031133	2.6170889127505403	0.5243912793982723	1.0078692999219074	8.99191581833799	2.7136755087441724
19	2	2	2.111111111111111	35	22.685209538685324	Eumenorrheic	31	follicular	0	20.135588644847736	53.075883119952124	13.790001114786818	1.0360355654612232	2.6170889127505403	0.48748781537582986	1.0428024578097344	8.99191581833799	2.7136755087441724
19	2	3	3.2222222222222223	35	22.685209538685324	Eumenorrheic	31	follicular	0	41.83278351070898	45.02318124362688	12.80837719584229	9.633918391532742	2.6170889127505403	0.4816516635863272	0.9957832556269154	8.99191581833799	2.7136755087441724
19	2	4	4.333333333333333	35	22.685209538685324	Eumenorrheic	31	follicular	0	29.31998466010989	44.69573732031015	11.521661240617478	8.750052245760438	2.6170889127505403	0.5492972138516403	1.0075870314776738	8.99191581833799	2.7136755087441724
19	2	5	5.444444444444445	35	22.685209538685324	Eumenorrheic	31	follicular	0	8.782793803873211	44.32826250834702	10.453392136056674	3.1861796681710643	2.6170889127505403	0.5469131251432093	1.0261879464064103	8.99191581833864	2.7136755087441724
19	2	6	6.555555555555555	35	22.685209538685324	Eumenorrheic	31	follicular	0	46.385516534224365	43.03122575988271	9.104647025314062	6.306235797341634	2.6170889127505403	0.5287824792097456	0.9821657381624191	8.991915818892208	2.7136755087442497
19	2	7	7.666666666666666	35	22.685209538685324	Eumenorrheic	31	follicular	0	20.39984376839846	41.85005258513982	8.89102935998182	6.332222688135799	2.6170889127505403	0.5366654407899326	1.0651430185927444	8.991916018690736	2.713675508817397
19	2	8	8.777777777777779	35	22.685209538685324	Eumenorrheic	31	follicular	0	18.317556178879283	40.501588803694254	9.989250223122536	5.787194913342825	2.6170889127505403	0.49614818734442323	1.0144756234391292	8.991946549066325	2.7136755383255107
19	2	9	9.88888888888889	35	22.685209538685324	Eumenorrheic	31	follicular	0	31.160553860742198	33.30848612436588	8.860777735388838	2.3775940649911265	2.6170889127505403	0.5174698414194197	1.0223492507223932	8.993915739561892	2.7136805791524465
19	2	10	11.0	35	22.685209538685324	Eumenorrheic	31	follicular	0	12.658310070349241	28.70220874379299	9.846251688826326	5.016177860838339	2.6170889127505403	0.5380555833099967	1.00475792866911	9.047138234745564	2.7140442574667176
19	2	11	12.11111111111111	35	22.685209538685324	Eumenorrheic	31	follicular	0	39.90686212169014	22.294316442841726	9.413939695232184	7.993125323572068	2.6170889127505403	0.513402725994504	1.0430022741813314	9.638880249740636	2.725053893091085
19	2	12	13.222222222222221	35	22.685209538685324	Eumenorrheic	31	follicular	0	68.23758367771273	20.0	10.253822784854576	3.052471599932756	2.6170889127505403	0.4864016874190495	1.095608692936597	12.20785542529823	2.8626435666501977
19	2	13	14.333333333333332	35	22.685209538685324	Eumenorrheic	31	follicular	0	263.93581924474427	22.449868944995735	8.229243873529391	10.138367515511996	2.6170889127505403	0.5051795010761067	1.1576344806282688	15.774541426029703	3.541175872717032
19	2	14	15.444444444444443	35	22.685209538685324	Eumenorrheic	31	peri-ovulatory	0	199.02525960561326	20.0	7.787261604811892	27.09799833462367	2.6170889127505403	0.4545977466343996	1.2365812723087397	15.061379083713181	4.663994780769268
19	2	15	16.555555555555557	35	22.685209538685324	Eumenorrheic	31	peri-ovulatory	0	50.33491171841163	20.0	10.267336083902109	27.448019984314765	2.6170889127505403	0.476770848199006	1.0993192727156085	11.296354786245061	4.663994780769268
19	2	16	17.666666666666668	35	22.685209538685324	Eumenorrheic	31	luteal	0	28.494792633879303	20.0	9.143629841666828	15.072107841814976	2.6170889127505403	0.4752062511631918	1.027686442024838	9.363145433359763	3.541175872717032
19	2	17	18.77777777777778	35	22.685209538685324	Eumenorrheic	31	luteal	0	31.521039948251534	20.0	9.199611541913113	5.270853279916539	2.6170889127505403	0.4045560997617561	0.9820005183159626	9.017289442379303	2.8626435666501977
19	2	18	19.88888888888889	35	22.685209538685324	Eumenorrheic	31	luteal	0	24.12112678594045	22.456130508416834	8.691296714662254	0.0	2.6170889127505403	0.42294342787130706	1.0107628691438972	8.992651660837751	2.725053893091085
19	2	19	21.0	35	22.685209538685324	Eumenorrheic	31	luteal	0	43.800249584097884	20.0	8.524602579917948	8.61156915150117	2.6170889127505403	0.3516507418929913	1.0147440527904403	8.991924872530323	2.7140442574667176
19	2	20	22.11111111111111	35	22.685209538685324	Eumenorrheic	31	luteal	0	98.393571275138	28.931004887502688	8.667989855067395	3.2071169950538483	2.6170889127505403	0.4813607146165618	0.9807228622446271	8.991915865607059	2.7136805791524465
19	2	21	23.22222222222222	35	22.685209538685324	Eumenorrheic	31	luteal	0	97.09229090189724	24.80591057892622	9.076088329604728	5.256121978005074	2.6170889127505403	0.43874891741864125	0.9771668094264214	8.991915818442694	2.7136755383255107
19	2	22	24.333333333333332	35	22.685209538685324	Eumenorrheic	31	luteal	0	41.34647707838584	30.338153119706075	9.104162025995976	7.292209932082677	2.6170889127505403	0.4466276782246678	0.9845087525484739	8.991915818338088	2.713675508817397
19	2	23	25.444444444444443	35	22.685209538685324	Eumenorrheic	31	luteal	0	28.70322033708073	42.63967704265335	9.33419497815801	3.9832303756461442	2.6170889127505403	0.40703746986398737	1.011019205622673	8.99191581833799	2.7136755087442497
19	2	24	26.555555555555557	35	22.685209538685324	Eumenorrheic	31	luteal	0	25.31706246519953	43.845425297925566	9.889791956591186	0.0	2.6170889127505403	0.45285120687366043	0.9755066773404983	8.99191581833799	2.7136755087441724
19	2	25	27.666666666666664	35	22.685209538685324	Eumenorrheic	31	luteal	0	20.219363115305715	40.07040108791728	10.029869273813489	4.024690117366158	2.6170889127505403	0.466564294577329	1.0179748595392673	8.99191581833799	2.7136755087441724
19	2	26	28.77777777777778	35	22.685209538685324	Eumenorrheic	31	luteal	0	23.395093657145406	45.459805395872934	8.74475781503999	0.0	2.6170889127505403	0.4796390522740439	1.0026847444396823	8.99191581833799	2.7136755087441724
19	2	27	29.888888888888886	35	22.685209538685324	Eumenorrheic	31	luteal	0	10.9999972470778	46.166750511919275	7.2680418410580545	2.1734666944676415	2.6170889127505403	0.5170587621200126	1.0015922066499778	8.99191581833799	2.7136755087441724
19	2	28	31.0	35	22.685209538685324	Eumenorrheic	31	luteal	0	15.449918638283371	45.99101804196892	8.891729229405417	4.514272679654763	2.6170889127505403	0.455937681430146	0.979110032836099	8.99191581833799	2.7136755087441724
19	3	1	1.0	35	22.685209538685324	Eumenorrheic	29	follicular	0	21.626334895045634	53.015027391273826	13.490227532751558	1.0754083676171855	2.6170889127505403	0.4010603184286414	1.0051192944796006	8.99191581833799	2.7136755087441724
19	3	2	2.037037037037037	35	22.685209538685324	Eumenorrheic	29	follicular	0	24.488562477871707	44.25114951304484	12.861631361030941	3.859908023315193	2.6170889127505403	0.47821137620670984	0.9905010987709492	8.991915818337995	2.7136755087441724
19	3	3	3.074074074074074	35	22.685209538685324	Eumenorrheic	29	follicular	0	20.294119569218676	50.44956947916815	13.486857019677762	5.048143637809367	2.6170889127505403	0.5418368277508657	1.0106733275270012	8.991915818343903	2.7136755087441724
19	3	4	4.111111111111111	35	22.685209538685324	Eumenorrheic	29	follicular	0	14.840510855448255	47.28427712972111	9.785017392453105	1.372169876405117	2.6170889127505403	0.48478777247805566	1.0344788138136156	8.991915820906247	2.713675508744176
19	3	5	5.148148148148148	35	22.685209538685324	Eumenorrheic	29	follicular	0	14.610558117855215	38.220295542469806	8.40203971054575	11.133582985665846	2.6170889127505403	0.5187187935126756	0.9788343793749613	8.9919163468179	2.7136755087474906
19	3	6	6.185185185185185	35	22.685209538685324	Eumenorrheic	29	follicular	0	29.08839966150299	40.70546036768392	9.90725815107886	6.66766413441813	2.6170889127505403	0.5105695024655462	1.0463751663927976	8.991967349651645	2.7136755100847534
19	3	7	7.222222222222221	35	22.685209538685324	Eumenorrheic	29	follicular	0	18.978966899974257	45.79482090947259	9.346805438206891	2.1998670090219727	2.6170889127505403	0.5134932500590486	1.0488312283119783	8.994296857813334	2.7136757653747288
19	3	8	8.25925925925926	35	22.685209538685324	Eumenorrheic	29	follicular	0	25.63489896831665	32.89671252074126	8.125970979370791	3.0144840726566984	2.6170889127505403	0.545043636124847	1.0238324452246543	9.044049047693221	2.7136987883861696
19	3	9	9.296296296296296	35	22.685209538685324	Eumenorrheic	29	follicular	0	18.078535805411448	30.951676715998175	8.7869134920047	3.9045644947354887	2.6170889127505403	0.4802420598844184	1.0169951909466215	9.532813736982348	2.7146761925685623
19	3	10	10.333333333333332	35	22.685209538685324	Eumenorrheic	29	follicular	0	67.80510448360508	31.142855010962922	8.071627605554724	6.535995960089492	2.6170889127505403	0.5384064416121609	1.046470209622379	11.651223836844174	2.7340586029809546
19	3	11	11.37037037037037	35	22.685209538685324	Eumenorrheic	29	follicular	0	236.33295191009177	22.14002852794084	8.240847680675362	7.551906355746308	2.6170889127505403	0.5174424466992972	1.1245742988669065	15.187391065496673	2.9104170164989625
19	3	12	12.407407407407407	35	22.685209538685324	Eumenorrheic	29	follicular	0	244.44723387281883	20.0	8.514780095212368	10.3685896504651	2.6170889127505403	0.5502837530243673	1.1497059605028688	15.831556071348638	3.613534641351964
19	3	13	13.444444444444443	35	22.685209538685324	Eumenorrheic	29	peri-ovulatory	0	90.34893714782334	20.0	10.309636091781464	30.692844951312928	2.6170889127505403	0.5259343246021484	1.1915442061962978	12.569950478997248	4.663994780769268
19	3	14	14.481481481481481	35	22.685209538685324	Eumenorrheic	29	peri-ovulatory	1	12.870345890344446	20.0	10.127273171052495	35.455060699178475	2.6170889127505403	0.5180496402150927	1.1071767665287717	9.87888489189977	4.716715158585144
19	3	15	15.518518518518517	35	22.685209538685324	Eumenorrheic	29	luteal	0	24.14150749105336	20.0	9.233269838175199	11.424543688238398	2.6170889127505403	0.45915648028678696	1.0616320787071745	9.096105584095975	3.688499099085301
19	3	16	16.555555555555557	35	22.685209538685324	Eumenorrheic	29	luteal	0	17.886180103905343	20.866141458424863	9.161653952781112	6.386840435837571	2.6170889127505403	0.45247423927704883	1.0167195649101926	8.997715368328413	2.938485270270987
19	3	17	17.59259259259259	35	22.685209538685324	Eumenorrheic	29	luteal	0	20.21733871125369	20.0	9.3518679217708	5.205256176204541	2.6170889127505403	0.4759760788609446	0.9892579180658676	8.992068791830192	2.7382427816242685
19	3	18	18.62962962962963	35	22.685209538685324	Eumenorrheic	29	luteal	0	45.06186277620787	20.521094489154866	10.07071030706176	0.7475746179644043	2.6170889127505403	0.44139438595850955	0.9985854497828189	8.991917730350442	2.714947697008322
19	3	19	19.666666666666664	35	22.685209538685324	Eumenorrheic	29	luteal	0	91.59822439564361	21.045793570864355	9.368912335613187	2.9366923207957205	2.6170889127505403	0.4344333945248832	1.0065082255421856	8.99191582966246	2.7137067262693306
19	3	20	20.703703703703702	35	22.685209538685324	Eumenorrheic	29	luteal	0	94.48973695936054	29.56055463883076	10.02324174159222	4.239720661845747	2.6170889127505403	0.38219991677451537	0.9858020421568561	8.991915818369774	2.713675871737136
19	3	21	21.74074074074074	35	22.685209538685324	Eumenorrheic	29	luteal	0	48.935836462961646	28.921277267275254	8.58975268511237	3.4448338120953204	2.6170889127505403	0.41772518585037033	1.0100107028648555	8.991915818338033	2.713675510744267
19	3	22	22.77777777777778	35	22.685209538685324	Eumenorrheic	29	luteal	0	25.167318227197867	25.57344018524161	10.99465346980029	1.3003745912853182	2.6170889127505403	0.4453740453651194	1.007541817873592	8.99191581833799	2.713675508749395
19	3	23	23.814814814814813	35	22.685209538685324	Eumenorrheic	29	luteal	0	16.951863366950526	32.94532819854802	9.873709791515378	3.0242884246107424	2.6170889127505403	0.44950825676133804	0.9892062844145982	8.99191581833799	2.713675508744179
19	3	24	24.85185185185185	35	22.685209538685324	Eumenorrheic	29	luteal	0	17.058509116652715	32.58371151430844	9.34459003951042	6.356218533835973	2.6170889127505403	0.46173828269189526	0.9853297104464331	8.99191581833799	2.7136755087441724
19	3	25	25.888888888888886	35	22.685209538685324	Eumenorrheic	29	luteal	0	27.742678538305853	43.26843020296938	10.904706348584023	4.171087588866615	2.6170889127505403	0.5151583710319559	1.016503063773215	8.99191581833799	2.7136755087441724
19	3	26	26.925925925925927	35	22.685209538685324	Eumenorrheic	29	luteal	0	19.80884757155403	49.76064432040669	7.941390511443665	6.4075411532778865	2.6170889127505403	0.45887511179275253	0.9819244788785536	8.99191581833799	2.7136755087441724
19	3	27	27.962962962962962	35	22.685209538685324	Eumenorrheic	29	luteal	0	31.591555350504883	41.25135680776318	7.473196972444882	0.750685955500813	2.6170889127505403	0.4267350366366169	1.0118020177653995	8.99191581833799	2.7136755087441724
19	3	28	29.0	35	22.685209538685324	Eumenorrheic	29	luteal	0	17.304017028758306	44.541382642972	8.412519091173976	1.6904170749666871	2.6170889127505403	0.5144099068978873	1.0009747459519136	8.99191581833799	2.7136755087441724
20	1	1	1.0	40	23.242365814239736	Eumenorrheic	28	follicular	0	10.332874573112882	53.56074534442394	10.134524839881832	1.0335367735469903	2.8592830144786157	0.46236998960988307	1.0122194011648367	13.61921130847902	2.181112904101602
20	1	2	2.0	40	23.242365814239736	Eumenorrheic	28	follicular	0	21.7492921181691	47.70355108632981	11.804778309721343	3.387752892316131	2.8592830144786157	0.5135331984433261	0.9784002398035915	13.619211308479024	2.181112904101602
20	1	3	3.0	40	23.242365814239736	Eumenorrheic	28	follicular	0	6.2180509458851105	47.139474784822426	10.876163731780029	4.411812453938933	2.8592830144786157	0.47734457059348573	0.9897391132481973	13.619211308480804	2.181112904101602
20	1	4	4.0	40	23.242365814239736	Eumenorrheic	28	follicular	0	24.263364988928416	49.0115131615764	8.660078827083321	5.012837478980382	2.8592830144786157	0.47340317189303716	0.9769968393526263	13.619211309233371	2.1811129041016035
20	1	5	5.0	40	23.242365814239736	Eumenorrheic	28	follicular	0	0.0	41.52590551780812	7.585783485371351	0.0	2.8592830144786157	0.5822109215623547	0.9553898367713022	13.619211467807405	2.1811129041026667
20	1	6	6.0	40	23.242365814239736	Eumenorrheic	28	follicular	0	21.175271461800484	46.682192278730554	8.380053133746042	1.3211121004966362	2.8592830144786157	0.5434756107738713	1.0033600084807803	13.61922811270912	2.1811129044913464
20	1	7	7.0	40	23.242365814239736	Eumenorrheic	28	follicular	0	23.89799685780222	46.972314821133565	8.361240554283375	2.4559552116212675	2.8592830144786157	0.5030809302987548	0.98187396409601	13.620096323594998	2.181112975342613
20	1	8	8.0	40	23.242365814239736	Eumenorrheic	28	follicular	0	0.0	36.51207829811429	7.539231312829595	0.19897127529170922	2.8592830144786157	0.5047429235388969	1.0011559921188262	13.642486291189774	2.1811194067026607
20	1	9	9.0	40	23.242365814239736	Eumenorrheic	28	follicular	0	4.844539193066655	29.132500395067172	8.226849668553067	5.5768966926618635	2.8592830144786157	0.5545783972598008	0.9843952532157495	13.924868526084003	2.181409285372879
20	1	10	10.0	40	23.242365814239736	Eumenorrheic	28	follicular	0	64.725199625124	25.22269066777239	7.091835567728461	4.829706508725975	2.8592830144786157	0.5204839511619163	0.997681751773994	15.623621275245162	2.1878585107435464
20	1	11	11.0	40	23.242365814239736	Eumenorrheic	28	follicular	0	119.0227168601561	27.155949214555303	10.281458923457008	6.160144704259224	2.8592830144786157	0.5147117476789539	1.0926264232766525	20.182855970900665	2.257778034415738
20	1	12	12.0	40	23.242365814239736	Eumenorrheic	28	follicular	0	209.96755768786244	27.67423267845215	7.921682452265322	5.523545704817885	2.8592830144786157	0.4903645480267471	1.160174625709678	24.35194069471208	2.61620516028592
20	1	13	13.0	40	23.242365814239736	Eumenorrheic	28	peri-ovulatory	0	199.08040129984454	25.52345107459735	9.152462412909271	8.021638013809634	2.8592830144786157	0.5123691966303837	1.2330650994516625	22.382798395653868	3.4141366460989135
20	1	14	14.0	40	23.242365814239736	Eumenorrheic	28	peri-ovulatory	1	89.92037344000953	21.62946780632442	9.631408424299169	34.81600661792622	2.8592830144786157	0.48900565119315226	1.1614913037496433	17.192435323012873	3.926003227382884
20	1	15	15.0	40	23.242365814239736	Eumenorrheic	28	peri-ovulatory	0	14.253249210439627	21.044196638123307	8.560941817522115	18.610194454031323	2.8592830144786157	0.4003811037194311	1.0734860944530387	14.346731734521645	3.4141366460989135
20	1	16	16.0	40	23.242365814239736	Eumenorrheic	28	luteal	0	20.364414060835436	25.04128846004111	8.156081408438142	7.333249941671195	2.8592830144786157	0.39861630625310823	0.970724755002885	13.693178094462603	2.61620516028592
20	1	17	17.0	40	23.242365814239736	Eumenorrheic	28	luteal	0	25.883584395057547	21.156757989541436	7.343391889558673	2.65144114805939	2.8592830144786157	0.40973940754345056	1.0049887595365428	13.622966524410595	2.257778034415738
20	1	18	18.0	40	23.242365814239736	Eumenorrheic	28	luteal	0	0.0	20.0	8.160890728923341	0.0	2.8592830144786157	0.40631749604439615	1.0163669358113516	13.61930650908027	2.1878585107435464
20	1	19	19.0	40	23.242365814239736	Eumenorrheic	28	luteal	0	44.82522077013178	21.39766351866066	6.32146647726777	0.9071344568670465	2.8592830144786157	0.41712667728641756	0.9697475255545935	13.619212513656695	2.181409285372879
20	1	20	20.0	40	23.242365814239736	Eumenorrheic	28	luteal	0	78.46643258702353	29.38496143776848	8.019886512709101	3.0311559606176215	2.8592830144786157	0.4089858908082304	1.009355586195516	13.619211316097514	2.1811194067026607
20	1	21	21.0	40	23.242365814239736	Eumenorrheic	28	luteal	0	154.36146779405067	29.756306806311244	8.311125994891743	2.3224440134917357	2.8592830144786157	0.40408467917203733	0.9682573307372617	13.619211308503067	2.181112975342613
20	1	22	22.0	40	23.242365814239736	Eumenorrheic	28	luteal	0	122.92263280962626	29.337666497615537	7.341813936266686	4.960241372474746	2.8592830144786157	0.37058809501135714	0.9604683461337493	13.61921130847906	2.1811129044913464
20	1	23	23.0	40	23.242365814239736	Eumenorrheic	28	luteal	0	35.222546027649	44.511123766904056	7.316308750272366	2.907973978263231	2.8592830144786157	0.4447873137019324	1.0159997231108244	13.61921130847902	2.1811129041026667
20	1	24	24.0	40	23.242365814239736	Eumenorrheic	28	luteal	0	23.050266278843665	39.10300535048968	7.842488708947133	4.559973468000479	2.8592830144786157	0.4326677250916058	1.0039223391327463	13.61921130847902	2.1811129041016035
20	1	25	25.0	40	23.242365814239736	Eumenorrheic	28	luteal	0	18.034364612803863	30.973082360467693	9.314312420170316	7.150684437262068	2.8592830144786157	0.3684515499318205	0.981456950599528	13.61921130847902	2.181112904101602
20	1	26	26.0	40	23.242365814239736	Eumenorrheic	28	luteal	0	11.6595147277733	41.56623127832461	7.97986281410085	2.993208166132542	2.8592830144786157	0.4524579413473602	0.9884300459292372	13.61921130847902	2.181112904101602
20	1	27	27.0	40	23.242365814239736	Eumenorrheic	28	luteal	0	4.49101443558789	50.16324601897691	9.790556624122484	6.57595152484312	2.8592830144786157	0.4549699426941333	0.9847239616780157	13.61921130847902	2.181112904101602
20	1	28	28.0	40	23.242365814239736	Eumenorrheic	28	luteal	0	18.118803552457514	50.29348450874353	8.071194892117843	3.4211029267283033	2.8592830144786157	0.4434801784880447	1.0111511017688823	13.61921130847902	2.181112904101602
20	2	1	1.0	40	23.242365814239736	Eumenorrheic	26	follicular	0	18.46148193492186	48.715881210662616	10.394846760537614	0.0	2.8592830144786157	0.48130387458038715	0.9738654331307898	13.61921130847902	2.181112904101602
20	2	2	1.9259259259259258	40	23.242365814239736	Eumenorrheic	26	follicular	0	4.093835991265288	50.09636094263116	11.970829847572972	3.4543841036792906	2.8592830144786157	0.49622918808162897	1.0318249655736855	13.61921130847905	2.181112904101602
20	2	3	2.8518518518518516	40	23.242365814239736	Eumenorrheic	26	follicular	0	17.81841337195358	46.05702621618225	10.857607408138058	2.6742375204565674	2.8592830144786157	0.4943845096164627	0.9978665077183687	13.619211308491135	2.1811129041016026
20	2	4	3.7777777777777777	40	23.242365814239736	Eumenorrheic	26	follicular	0	13.544467242256847	48.87759922624729	9.05769553253636	6.7691760617368555	2.8592830144786157	0.5199164749050817	0.9754563013241945	13.619211311235441	2.1811129041018633
20	2	5	4.703703703703703	40	23.242365814239736	Eumenorrheic	26	follicular	0	36.186392486104694	49.16251704661296	8.415240335098117	7.654963226655104	2.8592830144786157	0.5755385926966836	0.9981796354219298	13.619211654272847	2.1811129041744897
20	2	6	5.62962962962963	40	23.242365814239736	Eumenorrheic	26	follicular	0	3.0315824915225136	45.459976975689145	8.43707723282096	2.1624288423251796	2.8592830144786157	0.4934224119826907	1.0001871072031625	13.619235226284276	2.1811129153252975
20	2	7	6.555555555555555	40	23.242365814239736	Eumenorrheic	26	follicular	0	5.8311009407649035	39.248210308641234	8.754540011389782	4.7953213299255655	2.8592830144786157	0.5547638824895258	0.9928764922524177	13.620123440481205	2.181113857009811
20	2	8	7.481481481481481	40	23.242365814239736	Eumenorrheic	26	follicular	0	17.172669459184014	42.8638547767179	7.693183583300968	6.225399545886971	2.8592830144786157	0.4815805783927306	0.9725218530883682	13.63839032528101	2.181157510642712
20	2	9	8.407407407407407	40	23.242365814239736	Eumenorrheic	26	follicular	0	6.265996968973678	32.475846466645855	8.210170404426323	5.406844075507328	2.8592830144786157	0.506434017924744	0.9997669166877388	13.841556255733105	2.182264177068498
20	2	10	9.333333333333332	40	23.242365814239736	Eumenorrheic	26	follicular	0	49.16707842018691	31.883178730625435	7.461314665759209	3.614003681551325	2.8592830144786157	0.46962656983557644	1.0150110954347653	15.040428552558234	2.1974957876564374
20	2	11	10.25925925925926	40	23.242365814239736	Eumenorrheic	26	follicular	0	120.50092030263909	31.149386157190285	9.985674609494545	3.8217575791479703	2.8592830144786157	0.49489077641260015	1.1171532350887188	18.627922039787226	2.309651828179317
20	2	12	11.185185185185185	40	23.242365814239736	Eumenorrheic	26	follicular	0	205.85889319998458	23.873379315852972	8.695038020853605	4.795725822109431	2.8592830144786157	0.45315359546555345	1.1795811753277972	23.351695600387178	2.7371595878264814
20	2	13	12.11111111111111	40	23.242365814239736	Eumenorrheic	26	peri-ovulatory	0	198.64664199967314	20.0	8.883162325482097	24.091485275315023	2.8592830144786157	0.4306402753148538	1.2134652245579987	24.0460763166575	3.507346814464026
20	2	14	13.037037037037036	40	23.242365814239736	Eumenorrheic	26	peri-ovulatory	1	139.2903103138619	24.237028885533178	9.674350401628478	31.32664403962335	2.8592830144786157	0.5264461048422228	1.1483761173568257	19.778294484581593	3.9251723351579044
20	2	15	13.962962962962962	40	23.242365814239736	Eumenorrheic	26	peri-ovulatory	0	58.53607283396987	24.205224284902858	9.45339250741788	17.862609494769924	2.8592830144786157	0.5018580510370299	1.04445490650537	15.625117717089006	3.445659132038939
20	2	16	14.88888888888889	40	23.242365814239736	Eumenorrheic	26	luteal	0	0.0	21.541572705261963	8.24471120565408	5.281743137611111	2.8592830144786157	0.4328155636634413	1.038430801110041	13.979406193495977	2.6866353219449275
20	2	17	15.814814814814813	40	23.242365814239736	Eumenorrheic	26	luteal	0	20.99661486340934	23.04140527117841	9.49368279758573	3.0930787404442683	2.8592830144786157	0.41117996716869715	0.9982309653815873	13.65487256942401	2.2925368174191383
20	2	18	16.74074074074074	40	23.242365814239736	Eumenorrheic	26	luteal	0	14.390370479876747	23.645649512616515	7.303816359963796	7.119448000741908	2.8592830144786157	0.4839466189244253	0.9492779924769914	13.621157959616902	2.1946538397316964
20	2	19	17.666666666666664	40	23.242365814239736	Eumenorrheic	26	luteal	0	49.53263071737421	23.310360731428958	7.8077558445615844	3.610625125878239	2.8592830144786157	0.418105227238394	0.995657366570722	13.619269896906173	2.1820202047443504
20	2	20	18.59259259259259	40	23.242365814239736	Eumenorrheic	26	luteal	0	60.151162638152826	33.80305078449972	9.270052793778314	4.253014410885914	2.8592830144786157	0.3707310287058189	1.0078900936156199	13.619212280706359	2.181146422714826
20	2	21	19.51851851851852	40	23.242365814239736	Eumenorrheic	26	luteal	0	120.9248865949635	29.954351467951994	7.894325280686779	2.538051551892062	2.8592830144786157	0.38618893000071614	0.9863544838205857	13.61921131737423	2.181113586838138
20	2	22	20.444444444444446	40	23.242365814239736	Eumenorrheic	26	luteal	0	121.13329427209989	31.50826461302144	8.594895466602352	3.875776056751633	2.8592830144786157	0.4162436273957128	1.003666859317032	13.61921130852389	2.18111291176908
20	2	23	21.37037037037037	40	23.242365814239736	Eumenorrheic	26	luteal	0	67.06705073234171	40.018659355993165	7.588934788179874	3.614861854865671	2.8592830144786157	0.4216751014035261	0.9382922898264052	13.619211308479144	2.1811129041490793
20	2	24	22.296296296296298	40	23.242365814239736	Eumenorrheic	26	luteal	0	37.477907538463214	41.32764228484013	8.133510823184372	1.5106272033719463	2.8592830144786157	0.42765796739493894	0.9506153597852341	13.61921130847902	2.1811129041017643
20	2	25	23.22222222222222	40	23.242365814239736	Eumenorrheic	26	luteal	0	4.497010163628419	43.26099424278995	8.962748217205831	4.665819830498899	2.8592830144786157	0.4051899544474247	1.005215428147399	13.61921130847902	2.1811129041016026
20	2	26	24.14814814814815	40	23.242365814239736	Eumenorrheic	26	luteal	0	29.37676254613048	44.67193197968526	7.896912624401417	3.214507782795828	2.8592830144786157	0.4696678129003684	0.9801303353335938	13.61921130847902	2.181112904101602
20	2	27	25.074074074074073	40	23.242365814239736	Eumenorrheic	26	luteal	0	0.0	48.8411318449097	10.445257319673864	5.055590166964543	2.8592830144786157	0.49694827816713705	0.9945140603406342	13.61921130847902	2.181112904101602
20	2	28	26.0	40	23.242365814239736	Eumenorrheic	26	luteal	0	12.76837880543197	49.47688397180562	8.62042039424239	1.4787510243037651	2.8592830144786157	0.496466558662538	0.9856600542428172	13.61921130847902	2.181112904101602
20	3	1	1.0	40	23.242365814239736	Eumenorrheic	30	follicular	0	20.032239430269414	52.40075840627214	11.07320763553325	6.55517152278412	2.8592830144786157	0.4231439301147709	0.9985715737920365	13.61921130847902	2.181112904101602
20	3	2	2.074074074074074	40	23.242365814239736	Eumenorrheic	30	follicular	0	25.429579664050586	55.52918443200634	10.04974528429243	1.6992686072296497	2.8592830144786157	0.49056270309519445	0.9652109936135643	13.619211308479032	2.181112904101602
20	3	3	3.148148148148148	40	23.242365814239736	Eumenorrheic	30	follicular	0	0.0	50.89808138206481	11.364774770232916	4.423569744738812	2.8592830144786157	0.48206994804517267	0.9945550389421233	13.619211308491467	2.181112904101602
20	3	4	4.222222222222221	40	23.242365814239736	Eumenorrheic	30	follicular	0	0.0	52.03899505419695	9.341879392576255	0.0	2.8592830144786157	0.44352465374167743	0.9660080417215562	13.619211314843698	2.181112904101609
20	3	5	5.296296296296296	40	23.242365814239736	Eumenorrheic	30	follicular	0	24.56015186284383	44.76153416754378	7.756004592252512	4.690565435634815	2.8592830144786157	0.47085140401225856	0.9693873806724835	13.619212769327424	2.1811129041081823
20	3	6	6.37037037037037	40	23.242365814239736	Eumenorrheic	30	follicular	0	10.393848178339294	36.46659032993576	9.343050001086004	3.3085148347881583	2.8592830144786157	0.5169762636176305	0.9730519447931621	13.619361797598467	2.181112907010338
20	3	7	7.444444444444444	40	23.242365814239736	Eumenorrheic	30	follicular	0	35.26135734205798	47.31763729362286	6.296623655975858	6.059940155214538	2.8592830144786157	0.574504056314563	0.9392367022661864	13.626169178732946	2.181113481178409
20	3	8	8.518518518518519	40	23.242365814239736	Eumenorrheic	30	follicular	0	25.478523809502555	35.857807040101655	7.0915719215394315	6.549146498732085	2.8592830144786157	0.5489411936266583	0.9863487774584576	13.763595227314601	2.181164288850546
20	3	9	9.592592592592592	40	23.242365814239736	Eumenorrheic	30	follicular	0	19.463789869928924	30.619928880036944	7.464466177042762	3.1009861006389796	2.8592830144786157	0.5078079806424556	1.0327950470365723	14.963933581894478	2.183166458124162
20	3	10	10.666666666666666	40	23.242365814239736	Eumenorrheic	30	follicular	0	82.20881643780481	31.435926619481982	8.115607665483983	6.711260282177326	2.8592830144786157	0.5087064750239996	1.0499826020937957	19.240263862840653	2.217946939375405
20	3	11	11.74074074074074	40	23.242365814239736	Eumenorrheic	30	follicular	0	233.9662782897706	28.9991434260576	8.539847401812546	2.1052700425013686	2.8592830144786157	0.5112696739386825	1.1204750121412905	24.164876213955864	2.4776395609267645
20	3	12	12.814814814814815	40	23.242365814239736	Eumenorrheic	30	follicular	0	211.3804888288129	20.0	11.58509809569533	8.594961432066528	2.8592830144786157	0.45597079233759163	1.2190926140493652	22.49897815666365	3.2525075131987142
20	3	13	13.888888888888888	40	23.242365814239736	Eumenorrheic	30	peri-ovulatory	1	72.18683596636065	24.67798903674806	10.428792341291969	38.69986030187272	2.8592830144786157	0.4763298971192205	1.1405651506553245	16.975045020664304	3.9185394252739396
20	3	14	14.962962962962962	40	23.242365814239736	Eumenorrheic	30	peri-ovulatory	0	34.407259896626215	20.30896383854662	8.108336809082495	10.595580626525335	2.8592830144786157	0.460385152128588	1.050003353419807	14.188418759493748	3.445659132038939
20	3	15	16.037037037037038	40	23.242365814239736	Eumenorrheic	30	luteal	0	14.756845929402097	29.37650269460956	8.456260040370628	1.274214136968626	2.8592830144786157	0.44890350350251346	0.9705501178365358	13.662543633740816	2.594192980281262
20	3	16	17.11111111111111	40	23.242365814239736	Eumenorrheic	30	luteal	0	0.0	23.236092052592415	9.116761312333177	7.255739998897001	2.8592830144786157	0.45268110646666004	0.9743764067586329	13.620691863960316	2.2416755806681627
20	3	17	18.185185185185183	40	23.242365814239736	Eumenorrheic	30	luteal	0	13.910351667740457	20.0	7.816304255148857	0.0	2.8592830144786157	0.4435515021148342	0.9545398939942324	13.619234012807043	2.1850980768036057
20	3	18	19.25925925925926	40	23.242365814239736	Eumenorrheic	30	luteal	0	112.48333186785551	20.752410817357447	7.421430442571964	8.474035218455217	2.8592830144786157	0.4270932287833209	0.9396762464289914	13.619211464744804	2.181230599777458
20	3	19	20.333333333333332	40	23.242365814239736	Eumenorrheic	30	luteal	0	137.9864912202715	20.0	6.446941899875008	0.0	2.8592830144786157	0.36896353434842666	0.9916448137164381	13.619211308961734	2.181114464175396
20	3	20	21.40740740740741	40	23.242365814239736	Eumenorrheic	30	luteal	0	102.9469345012272	25.828596843168523	7.752605272196792	4.4436367203088345	2.8592830144786157	0.4551808001496435	0.9590693120685407	13.619211308479688	2.1811129133827363
20	3	21	22.48148148148148	40	23.242365814239736	Eumenorrheic	30	luteal	0	41.802264928176655	25.95115324081045	6.885649467343515	0.11734285789487764	2.8592830144786157	0.4505350608248513	0.9850302791325815	13.61921130847902	2.1811129041263837
20	3	22	23.555555555555557	40	23.242365814239736	Eumenorrheic	30	luteal	0	6.037117420839165	37.01657117108121	9.161628627704358	2.229614277960346	2.8592830144786157	0.4173411622601478	0.9802127164098364	13.61921130847902	2.181112904101632
20	3	23	24.62962962962963	40	23.242365814239736	Eumenorrheic	30	luteal	0	22.617562466547227	31.446008364568286	6.956996789618604	6.8426259204924795	2.8592830144786157	0.4211508759274238	0.9870932810616471	13.61921130847902	2.181112904101602
20	3	24	25.703703703703702	40	23.242365814239736	Eumenorrheic	30	luteal	0	14.50929950451327	40.63406144123302	7.7274699180529485	3.739962447670368	2.8592830144786157	0.4556170426094524	0.9674639888024409	13.61921130847902	2.181112904101602
20	3	25	26.777777777777775	40	23.242365814239736	Eumenorrheic	30	luteal	0	11.757492427561871	38.875628129788396	7.640672463511122	3.7808870691370178	2.8592830144786157	0.44153837625738207	0.9862171457919408	13.61921130847902	2.181112904101602
20	3	26	27.85185185185185	40	23.242365814239736	Eumenorrheic	30	luteal	0	11.66664888145216	42.849164819833504	8.176495109536896	3.039116483018962	2.8592830144786157	0.43727331556123944	0.973142411734989	13.61921130847902	2.181112904101602
20	3	27	28.925925925925924	40	23.242365814239736	Eumenorrheic	30	luteal	0	0.4685851412974156	43.03734340348011	6.731855527550779	2.0103935287282106	2.8592830144786157	0.4604227030406051	0.9935547332725574	13.61921130847902	2.181112904101602
20	3	28	30.0	40	23.242365814239736	Eumenorrheic	30	luteal	0	0.0	46.6538651068127	7.050643925508226	1.1985581110570847	2.8592830144786157	0.4782817470318855	0.9578561772371176	13.61921130847902	2.181112904101602
21	1	1	1.0	39	20.825351257065215	Eumenorrheic	32	follicular	0	25.897822610808248	88.15958265223944	7.972424898903684	3.5811026913251696	3.7428182900962956	0.4055806781159166	1.057003953559746	10.533217415456775	1.5802701180412988
21	1	2	2.148148148148148	39	20.825351257065215	Eumenorrheic	32	follicular	0	14.982975129712848	88.57100083564067	10.741695953069112	2.403355051032703	3.7428182900962956	0.4479704491543191	1.0753880445065038	10.533217415456775	1.5802701180412988
21	1	3	3.2962962962962963	39	20.825351257065215	Eumenorrheic	32	follicular	0	0.5647862359376035	88.46895648657751	6.58539700147442	2.031813338235982	3.7428182900962956	0.4063133028205694	1.075248897131746	10.533217415456775	1.5802701180412988
21	1	4	4.444444444444445	39	20.825351257065215	Eumenorrheic	32	follicular	0	5.935869471599819	88.54719186337033	5.234629972918145	7.368774361746375	3.7428182900962956	0.41706483179611165	1.0599376468595518	10.53321741545678	1.5802701180412988
21	1	5	5.592592592592593	39	20.825351257065215	Eumenorrheic	32	follicular	0	17.815877401936646	82.62023318173267	8.34775157376431	5.259718909249475	3.7428182900962956	0.44164226502948545	1.087937966708015	10.533217415465954	1.5802701180412988
[truncated: 44,515 more rows]
